# Supplementary material for: Exact simulation of pigment-protein complexes unveils vibronic renormalization of electronic parameters in ultrafast spectroscopy
Source: Nat Commun. 2022 May 25;13:2912. doi: 10.1038/s41467-022-30565-4 (PMC9133012; doi:10.1038/s41467-022-30565-4)
Supplement: Supplementary file 3 — Source Data [file 41467_2022_30565_MOESM3_ESM.zip]

Archive with 13 entries (12 files):
- Absorption_SP_Fig5b.txt
- __MACOSX/
- __MACOSX/._Absorption_SP_Fig5b.txt
- Absorption_WSCP_Fig2c.txt
- __MACOSX/._Absorption_WSCP_Fig2c.txt
- FT_GSB_Fig5f.txt
- __MACOSX/._FT_GSB_Fig5f.txt
- FT_SE_Fig5f.txt
- __MACOSX/._FT_SE_Fig5f.txt
- Transient_GSB_Fig5e.txt
- __MACOSX/._Transient_GSB_Fig5e.txt
- Transient_SE_Fig5e.txt
- __MACOSX/._Transient_SE_Fig5e.txt
