# Supplementary material for: Exact simulation of pigment-protein complexes unveils vibronic renormalization of electronic parameters in ultrafast spectroscopy
Source: Nat Commun. 2022 May 25;13:2912. doi: 10.1038/s41467-022-30565-4 (PMC9133012; doi:10.1038/s41467-022-30565-4)
Supplement: Supplementary file 3 — Source Data [file 41467_2022_30565_MOESM3_ESM.zip › Absorption_SP_Fig5b.txt]

# Wavelength [nm] Absorption spectrum of SP (see Fig.5b)

987.7371143897298 0.0017902011786114468
987.395593083221 0.0017908086801246502
987.05430786481 0.0017914176537790262
986.7132584897754 0.0017920277188854135
986.3724447137347 0.0017926384436312947
986.0318662926419 0.0017932493601007316
985.6915229827885 0.0017938599807479252
985.3514145408022 0.0017944698156808552
985.0115407236469 0.0017950783900684865
984.6719012886208 0.0017956852609832697
984.3324959933577 0.0017962900329994548
983.9933245958249 0.0017968923719172264
983.6543868543233 0.0017974920160501709
983.3156825274865 0.0017980887846025518
982.977211374281 0.0017986825827833023
982.6389731540044 0.0017992734034190138
982.3009676262858 0.0017998613249753817
981.9631945510847 0.0018004465060339207
981.6256536886913 0.0018010291764133245
981.2883447997244 0.001801609625260073
980.9512676451321 0.0018021881865548921
980.6144219861912 0.0018027652225932342
980.2778075845058 0.0018033411060754444
979.9414242020074 0.0018039162015136719
979.6052716009538 0.0018044908466837148
979.2693495439296 0.0018050653348670414
978.9336577938445 0.0018056398985941712
978.5981961139333 0.0018062146955506156
978.262964267755 0.0018067897972280738
977.9279620191929 0.0018073651807959902
977.5931891324534 0.0018079407245469466
977.2586453720653 0.001808516207127962
976.9243305028804 0.0018090913106250002
976.5902442900715 0.001809665627410555
976.2563864991325 0.001810238670514744
975.9227568958786 0.001810809887141161
975.5893552464444 0.0018113786748153928
975.2561813172838 0.0018119443995449386
974.92323487517 0.0018125064152886396
974.5905156871947 0.001813064083970976
974.2580235207671 0.001813616795244716
973.9257581436138 0.0018141639852183626
973.5937193237781 0.0018147051533888789
973.2619068296199 0.0018152398770894093
972.9303204298142 0.0018157678228573016
972.5989598933512 0.0018162887542406585
972.2678249895364 0.0018168025356993635
971.9369154879887 0.001817309132416337
971.6062311586406 0.0018178086059893318
971.2757717717377 0.001818301106140424
970.9455370978383 0.001818786858743078
970.6155269078121 0.0018192661506147264
970.2857409728408 0.001819739311657655
969.9561790644162 0.0018202066950427582
969.6268409543417 0.0018206686562132833
969.2977264147291 0.001821125531549989
968.9688352180004 0.0018215776175459595
968.6401671368864 0.0018220251513426835
968.3117219444255 0.0018224682934221258
967.9834994139642 0.00182290711317994
967.6554993191564 0.0018233415779897002
967.3277214339626 0.0018237715462401047
967.0001655326491 0.0018241967646688722
966.6728313897881 0.0018246168701595395
966.3457187802572 0.0018250313959686665
966.0188274792383 0.0018254397822048479
965.6921572622174 0.0018258413901821467
965.3657079049838 0.0018262355201246895
965.0394791836308 0.0018266214315710136
964.7134708745533 0.0018269983656886478
964.3876827544485 0.0018273655686518384
964.0621146003158 0.0018277223151735834
963.7367661894547 0.0018280679312737975
963.4116372994656 0.0018284018153860077
963.0867277082489 0.0018287234569800109
962.7620371940048 0.0018290324519520218
962.4375655352321 0.0018293285141855917
962.1133125107283 0.001829611482821251
961.7892778995886 0.0018298813249609208
961.4654614812061 0.0018301381337152403
961.1418630352711 0.0018303821217025378
960.8184823417694 0.00183061361030259
960.4953191809839 0.0018308330151573285
960.1723733334924 0.0018310408285827087
959.8496445801676 0.0018312375997065057
959.5271327021775 0.0018314239132716944
959.2048374809831 0.001831600368127909
958.8827586983397 0.001831767556498279
958.5608961362949 0.0018319260451154606
958.2392495771896 0.0018320763593016997
957.9178188036565 0.001832218971010505
957.5966035986195 0.0018323542917490134
957.2756037452937 0.0018324826711851468
956.9548190271853 0.0018326044020907208
956.6342492280899 0.0018327197321148837
956.313894132093 0.00183282888270857
955.9937535235695 0.001832932075350829
955.6738271871824 0.001833029565071451
955.3541149078832 0.0018331216811173535
955.0346164709109 0.001833208874495723
954.715331661792 0.001833291772052312
954.3962602663394 0.0018333712366947665
954.0774020706523 0.0018334484333912783
953.7587568611156 0.0018335249006264428
953.4403244243997 0.0018336026271165296
953.1221045474598 0.0018336841337528809
952.8040970175349 0.0018337725609699237
952.4863016221487 0.0018338717620039492
952.1687181491077 0.0018339864028350961
951.8513463865012 0.001834122069965235
951.5341861227015 0.001834285387584877
951.2172371463625 0.001834484146096762
950.9004992464196 0.0018347274444181219
950.5839722120891 0.001835025848919495
950.2676558328683 0.0018353915723162088
949.9515498985343 0.0018358386762662065
949.6356541991438 0.0018363833018558103
949.3199685250326 0.001837043932558627
949.0044926668154 0.001837841694628763
948.6892264153853 0.0018388007002397711
948.3741695619125 0.0018399484389896316
948.0593218978454 0.0018413162236826821
947.7446832149086 0.0018429396965444437
947.4302533051034 0.0018448594022504054
947.1160319607067 0.0018471214343567944
946.8020189742713 0.0018497781618933842
946.4882141386249 0.0018528890430663549
946.1746172468696 0.0018565215331631008
945.8612280923816 0.001860752093951012
945.5480464688112 0.0018656673120031244
945.2350721700814 0.0018713651336075233
944.9223049903879 0.0018779562240944835
944.6097447241996 0.0018855654596616168
944.2973911662559 0.0018943335600088195
943.9852441115686 0.0019044188703519844
943.6733033554202 0.0019159993016614391
943.3615686933637 0.0019292744382321213
943.0500399212219 0.0019444678219501866
942.7387168350875 0.0019618294228737985
942.4275992313222 0.001981638305911782
942.116686906557 0.002004205503548032
941.8059796576902 0.002029877104594156
941.4954772818885 0.0020590375689139937
941.1851795765863 0.002092113277876108
940.8750863394844 0.002129576329969317
940.56519736855 0.0021719485905002593
940.2555124620174 0.0022198060035829906
939.9460314183852 0.002273783173699812
939.6367540364183 0.0023345782229226768
939.3276801151457 0.0024029579284498464
939.018809453861 0.002479763143369423
938.7101418521216 0.002565914501556711
938.4016771097486 0.002662418405271659
938.0934150268256 0.0027703732914022105
937.7853554036997 0.002890976169340495
937.4774980409792 0.0030255294202430876
937.1698427395345 0.003175447843858328
936.8623893004977 0.0033422659352769653
936.5551375252614 0.0035276453698350353
936.2480872154784 0.0037333826700367617
935.9412381730624 0.0039614170237668375
935.6345902001856 0.004213838218246336
935.3281430992803 0.004492894649228399
935.0218966730368 0.004801001359797437
934.7158507244043 0.005140748057930163
934.4100050565897 0.005514907056699229
934.1043594730576 0.005926441075700647
933.7989137775288 0.00637851083703241
933.4936677739822 0.0068744823839748835
933.1886212666517 0.007417934045467418
932.8837740600272 0.008012662964649826
932.5791259588548 0.008662691105133081
932.2746767681346 0.009372270644408808
931.9704262931216 0.010145888659936415
931.666374339325 0.010988271010048031
931.362520712508 0.011904385308963787
931.0588652186865 0.012899442892988148
930.7554076641296 0.01397889967347082
930.4521478553589 0.015148455771416314
930.1490855991484 0.016414053828819056
929.8462207025232 0.01778187589304625
929.5435529727596 0.019258338772813136
929.2410822173856 0.02085008776778202
928.9388082441787 0.022563988678523134
928.6367308611668 0.02440711800959369
928.3348498766277 0.026386751285960536
928.033165099088 0.028510349411878903
927.7316763373233 0.03078554301176008
927.4303834003574 0.03322011470449643
927.1292860974625 0.03582197927619773
926.828384238158 0.0385991617312735
926.527677632211 0.04155977321832823
926.2271660896347 0.04471198484514746
925.9268494206895 0.04806399941637031
925.6267274358811 0.05162402114773283
925.326799945961 0.05540022343227865
925.0270667619264 0.05940071475614362
924.7275276950189 0.06363350288439976
924.4281825567242 0.06810645746070185
924.1290311587725 0.07282727118775842
923.8300733131375 0.07780341977875492
923.5313088320362 0.0830421208923657
923.2327375279281 0.0885502922856406
922.9343592135154 0.09433450943938364
922.6361737017427 0.10040096292942997
922.3381808057956 0.10675541583394983
922.0403803391011 0.11340316148136173
921.7427721153276 0.12034898185514331
921.4453559483836 0.12759710698062818
921.1481316524174 0.13515117562425324
920.8510990418179 0.14301419763772863
920.5542579312123 0.15118851827768556
920.2576081354675 0.15967578482571076
919.9611494696887 0.16847691582385602
919.664881749219 0.1775920732269967
919.36880478964 0.18702063775557998
919.0729184067701 0.19676118771059528
918.7772224166646 0.20681148148710535
918.4817166356163 0.2171684439936726
918.1864008801534 0.22782815715275387
917.8912749670403 0.23878585462204938
917.5963387132772 0.25003592083917664
917.3015919360989 0.26157189445259793
917.0070344529753 0.27338647616067924
916.7126660816103 0.28547154093895266
916.4184866399426 0.29781815459352384
916.1244959461437 0.31041659453672055
915.8306938186187 0.323256374640234
915.5370800760053 0.33632627398165404
915.2436545371744 0.34961436926314393
914.9504170212282 0.3631080706465405
914.6573673475011 0.3767941607179013
914.364505335559 0.3906588362671022
914.0718308051985 0.4046877525446839
913.7793435764468 0.4188660696392687
913.4870434695619 0.4331785006048
913.1949303050311 0.44760936095771214
912.9030039035717 0.46214261915998284
912.6112640861298 0.4767619477050459
912.3197106738805 0.4914507744294742
912.0283434882276 0.5061923336841365
911.7371623508026 0.5209697170138747
911.4461670834645 0.5357659230143973
911.1553575083005 0.5505639060584039
910.8647334476241 0.5653466236099461
910.5742947239753 0.580097081875457
910.2840411601212 0.594798379571991
909.993972579054 0.609433749626601
909.7040888039917 0.6239865986555952
909.4143896583774 0.6384405441072308
909.1248749658797 0.6527794489864099
908.8355445503906 0.6669874541137693
908.5463982360269 0.6810490079042916
908.2574358471288 0.6949488936811524
907.9686572082605 0.7086722545687621
907.6800621442086 0.722204616034569
907.3916504799826 0.7355319061712775
907.1034220408144 0.7486404738301298
906.815376652158 0.7615171047310536
906.5275141396887 0.7741490356870356
906.2398343293033 0.7865239670877009
905.9523370471197 0.7986300737913021
905.6650221194761 0.8104560145745632
905.377889372931 0.82199094028713
905.0909386342626 0.8332245008512497
904.8041697304692 0.8441468512385588
904.5175824887677 0.8547486565448434
904.2311767365941 0.8650210962703221
903.9449523016029 0.874955867898531
903.6589090116669 0.8845451898510498
903.3730466948759 0.893781803879075
903.0873651795384 0.902658976936244
902.8018642941792 0.9111705025611113
902.5165438675399 0.919310701781939
902.2314037285787 0.9270744235423042
901.9464437064701 0.934457044632813
901.6616636306038 0.9414544691030462
901.3770633305854 0.9480631271184004
901.0926426362353 0.9542799732192604
900.8084013775888 0.9601024839348079
900.5243393848955 0.9655286547009508
900.2404564886187 0.9705569960313152
899.9567525194363 0.9751865288917925
899.6732273082389 0.9794167792327482
899.38988068613 0.983247771638601
899.1067124844261 0.9866800220615778
898.8237225346564 0.9897145296152196
898.5409106685615 0.992352767412745
898.2582767180941 0.994596672446347
897.9758205154179 0.996448634514373
897.6935418929082 0.9979114842150348
897.4114406831507 0.9989884800365364
897.1295167189411 0.9996832945847758
896.847769833286 1.
896.566199859401 0.9999430526237048
896.2848066307112 0.9995172769855367
896.003589980851 0.9987278491872963
895.7225497436634 0.9975802797672761
895.4416857531999 0.9960803961326586
895.1609978437197 0.9942343246507765
894.8804858496902 0.9920484724915162
894.6001496057862 0.9895295093132441
894.3199889468892 0.9866843488832155
894.0400037080877 0.9835201307204529
893.7601937246769 0.9800442018453419
893.4805588321578 0.9762640987148522
893.2010988662372 0.9721875294163878
892.9218136628276 0.9678223561863715
892.6427030580467 0.9631765783123468
892.3637668882167 0.9582583154697224
892.0850049898644 0.9530757915362155
891.8064171997212 0.9476373189191102
891.5280033547219 0.9419512834229204
891.2497632920054 0.936026129677109
890.9716968489129 0.9298703471369918
890.6938038629897 0.9234924566640588
890.4160841719831 0.9169009976864317
890.1385376138425 0.9101045159349133
889.8611640267198 0.9031115517457987
889.5839632489683 0.8959306289180896
889.3069351191425 0.8885702441099913
889.0300794759983 0.8810388567575306
888.7533961584921 0.8733448794968915
888.4768850057808 0.8654966690714815
888.2005458572211 0.8575025177046482
887.9243785523702 0.8493706449195475
887.6483829309841 0.841109189788478
887.3725588330183 0.8327262035954006
887.0969060986267 0.824229642896755
886.8214245681628 0.8156273629673081
886.5461140821774 0.806927111619666
886.2709744814193 0.7981365233875822
885.9960056068355 0.7892631140649009
885.7212072995699 0.7803142755935732
885.4465794009634 0.7712972712952653
885.1721217525537 0.7622192314422209
884.8978341960751 0.7530871491640628
884.6237165734578 0.7439078766872841
884.3497687268278 0.7346881219049834
884.0759904985066 0.7254344452740613
883.8023817310111 0.7161532570369706
883.5289422670528 0.7068508147647129
883.2556719495377 0.6975332212170763
882.9825706215669 0.6882064225153803
882.7096381264345 0.6788762066220811
882.4368743076287 0.6695482021206005
882.1642790088313 0.6602278772878591
881.8918520739169 0.6509205394508971
881.6195933469529 0.6416313346180704
881.3475026721994 0.6323652473745485
881.0755798941085 0.6231271010308126
880.8038248573245 0.6139215580126561
880.532237406683 0.6047531204801262
880.2608173872106 0.5956261311630817
879.9895646441262 0.586544774400281
879.7184790228379 0.5775130773693202
879.447560368945 0.568534911494478
879.1768085282371 0.5596139940198906
878.9062233466932 0.5507538897358553
878.6358046704821 0.5419580128461865
878.3655523459616 0.5332296289654309
878.095466219679 0.5245718572349048
877.8255461383699 0.5159876725473708
877.5557919489581 0.5074799078705379
877.2862034985559 0.49905125666028477
877.0167806344633 0.49070427535498745
876.7475232041677 0.4824413859428217
876.4784310553439 0.47426487859443656
876.2095040358536 0.4661769143537458
875.9407419937451 0.458179527879929
875.672144777253 0.45027463023404396
875.4037122347981 0.4424640117038075
875.1354442149874 0.4347493446603158
874.8673405666127 0.42713218644054907
874.5994011386514 0.41961398224952084
874.3316257802657 0.41219606807606407
874.0640143408028 0.4048796736160909
873.7965666697942 0.3976659251973136
873.529282616955 0.3905558486992367
873.2621620321848 0.38355037246233464
872.9952047655665 0.37665033018027927
872.728410667366 0.36985646376917314
872.4617795880326 0.3631694262077165
872.1953113781981 0.3565897843424817
871.9290058886766 0.35011802165249006
871.6628629704644 0.3437545409676186
871.3968824747401 0.3374996671355279
871.1310642528632 0.3313536496321362
870.8654081563751 0.32531666511103235
870.5999140369978 0.3193888198876085
870.3345817466344 0.31357015235408364
870.0694111373684 0.30786063532213365
869.8044020614631 0.30226017829027985
869.5395543713626 0.2967686296337337
869.2748679196898 0.29138577871495364
869.0103425592474 0.28611135791367515
868.7459781430172 0.28094504457578284
868.4817745241598 0.2758864628809491
868.2177315560145 0.2709351856294776
867.9538490920986 0.2660907359494199
867.6901269861077 0.2613525889254978
867.4265650919151 0.25672017315195866
867.1631632635716 0.2521928722119417
866.899921355305 0.24777002608648646
866.6368392215204 0.2434509324967077
866.3739167167995 0.2392348481831719
866.1111536959002 0.23512099012685694
865.8485500137566 0.2311085367165015
865.5861055254791 0.2271966288674487
865.3238200863532 0.22338437109740272
865.0616935518397 0.21967083256477665
864.7997257775751 0.21605504807548476
864.5379166193701 0.21253601906420522
864.2762659332104 0.20911271455620012
864.0147735752554 0.20578407211584793
863.7534394018394 0.20254899878793062
863.4922632694697 0.19940637203771316
863.2312450348272 0.19635504069553067
862.9703845547667 0.19339382591150497
862.7096816863151 0.19052152212550838
862.4491362866726 0.18773689805725094
862.1887482132113 0.18503869772077272
861.9285173234764 0.18242564146714882
861.6684434751841 0.17989642705858158
861.4085265262228 0.17744973077642487
861.148766334652 0.1750842085649772
860.8891627587029 0.1727984972121309
860.6297156567771 0.1705912155672334
860.3704248874467 0.16846096579577377
860.1112903094548 0.16640633466967036
859.8523117817142 0.16442589489129494
859.5934891633076 0.16251820644857837
859.3348223134875 0.16068181799792963
859.0763110916756 0.15891526827107263
858.8179553574628 0.15721708750136207
858.5597549706087 0.1555857988647393
858.3017097910417 0.15401991993004346
858.0438196788587 0.152517964113227
857.786084494324 0.15107844212978364
857.5285040978703 0.1496998634396695
857.2710783500982 0.14838073767908574
857.0138071117747 0.14711957607355014
856.7566902438346 0.14591489282704156
856.4997276073796 0.14476520648224322
856.2429190636774 0.1436690412473737
855.9862644741626 0.14262492828558043
855.7297637004353 0.14163140696338034
855.4734166042623 0.1406870260552315
855.2172230475753 0.13979034490191755
854.9611828924714 0.13893993452101736
854.7052960012129 0.13813437866837847
854.4495622362272 0.13737227485004727
854.193981460106 0.13665223528470907
853.9385535356053 0.13597288781711903
853.6832783256455 0.13533287678353229
853.4281556933106 0.13473086383044425
853.1731855018484 0.1341655286882595
852.91836761467 0.13363556990177147
852.6637018953497 0.13313970551939705
852.4091882076245 0.13267667374321612
852.1548264153942 0.13224523354182044
851.900616382721 0.1318441652278646
851.6465579738292 0.13147227100207118
851.3926510531052 0.1311283754651884
851.1388954850966 0.13081132609914392
850.885291134513 0.1305199937183118
850.631837866225 0.1302532728915051
850.378535545264 0.1300100823349202
850.1253840368223 0.12978936527594342
849.8723832062526 0.12959008978740752
849.6195329190679 0.12941124909152762
849.3668330409408 0.1292518618325456
849.1142834377047 0.1291109723168221
848.8618839753512 0.1289876507189688
848.6096345200322 0.1288809932524951
848.3575349380579 0.12879012230335998
848.1055850958983 0.12871418652484662
847.8537848601808 0.12865236089223106
847.6021340976919 0.12860384671584252
847.3506326753761 0.12856787161130334
847.0992804603356 0.12854368942596148
846.8480773198305 0.1285305801208276
846.597023121278 0.12852784960763902
846.3461177322527 0.12853482954103357
846.095361020486 0.1285508770662005
845.844752853866 0.12857537452274892
845.5942931004375 0.12860772910595777
845.3439816284015 0.1286473724869529
845.0938183061146 0.1286937603937324
844.8438030020895 0.1287463721553541
844.5939355849947 0.1288047102119112
844.3442159236538 0.12886829959324902
844.094643887045 0.12893668736963937
843.8452193443022 0.1290094420778776
843.5959421647136 0.12908615312642452
843.3468122177217 0.12916643018339177
843.0978293729229 0.12924990255126645
842.8489935000683 0.12933621853225988
842.6003044690623 0.129425044788277
842.3517621499626 0.1295160656993326
842.1033664129803 0.1296089827242617
841.8551171284801 0.12970351376735803
841.6070141669786 0.12979939255444797
841.3590573991456 0.12989636802166918
841.1112466958033 0.12999420371999343
840.8635819279256 0.1300926772382271
840.6160629666385 0.13019157964693787
840.3686896832202 0.13029071496538064
840.1214619490996 0.13038989965317746
839.8743796358574 0.1304889621280613
839.6274426152249 0.13058774231065098
839.3806507590847 0.1306860911967591
839.1340039394697 0.13078387045734682
838.8875020285631 0.1308809520657792
838.6411448986981 0.13097721795162712
838.3949324223587 0.13107255967984327
838.1488644721775 0.1311668781536946
837.902940920937 0.13126008333949676
837.6571616415692 0.1313520940107754
837.4115265071551 0.13144283750918265
837.1660353909242 0.13153224951917394
836.9206881662548 0.13162027385322522
836.6754847066736 0.13170686224414074
836.4304248858556 0.13179197414087238
836.1855085776234 0.1318755765042055
835.9407356559477 0.13195764359862677
835.6961059949466 0.1320381567767655
835.4516194688856 0.13211710425292789
835.2072759521768 0.13219448086244942
834.9630753193801 0.13227028780387315
834.7190174452013 0.13234453236130617
834.4751022044929 0.1324172276047381
834.2313294722535 0.13248839206656918
833.987699123628 0.1325580493931545
833.7442110339069 0.1326262279707235
833.5008650785264 0.13269296052567714
833.2576611330679 0.13275828369988457
833.0145990732583 0.13282223760225206
832.7716787749692 0.1328848653384993
832.5289001142169 0.1329462125216743
832.2862629671624 0.13300632676656823
832.0437672101112 0.1330652571717109
831.8014127195124 0.1331230537931334
831.5591993719595 0.1331797671144971
831.3171270441895 0.1332354475185286
831.0751956130829 0.133290144764929
830.8334049556631 0.13334390748008298
830.5917549490975 0.13339678266392566
830.3502454706955 0.13344881521926036
830.1088763979097 0.13350004750863803
829.8676476083346 0.1335505189436274
829.6265589797074 0.13360026561094315
829.3856103899072 0.13364931993939158
829.1448017169549 0.1336977104110796
828.9041328390132 0.1337454613196652
828.6636036343858 0.13379259257777693
828.4232139815182 0.13383911957498287
828.1829637589962 0.13388505308695123
827.942852845547 0.13393039923567393
827.7028811200382 0.13397515949987562
827.4630484614778 0.13401933077399833
827.2233547490138 0.1340629054734624
826.9837998619346 0.13410587168326407
826.744383679668 0.1341482133464007
826.5051060817815 0.13418991048812776
826.2659669479822 0.13423093947163225
826.026966158116 0.1342712732804169
825.7881035921681 0.13431088182244963
825.5493791302624 0.13434973225104155
825.3107926526612 0.13438778929738351
825.0723440397655 0.1344250156097597
824.834033172114 0.13446137209461542
824.595859930384 0.13449681825492035
824.3578241953901 0.13453131252155962
824.1199258480846 0.13456481257391015
823.8821647695571 0.13459727564613935
823.6445408410348 0.13462865881627653
823.4070539438815 0.13465891927555843
823.1697039595977 0.13468801457607626
822.9324907698208 0.13471590285522397
822.6954142563244 0.1347425430359546
822.4584743010186 0.13476789500227826
822.2216707859487 0.13479191974989405
821.985003593297 0.13481457951218892
821.7484726053806 0.13483583786221204
821.512077704652 0.13485565979148292
821.2758187736991 0.13487401176675032
821.0396956952452 0.13489086176597176
820.8037083521479 0.13490617929493312
820.5678566273994 0.13491993538599456
820.3321404041269 0.134932102580487
820.0965595655914 0.13494265489627594
819.8611139951879 0.13495156778199432
819.6258035764458 0.13495881805934873
819.3906281930276 0.13496438385487042
819.1555877287296 0.1349682445223601
818.9206820674813 0.13497038055719945
818.685911093345 0.13497077350359785
818.4512746905167 0.13496940585577824
818.2167727433244 0.13496626095400277
817.9824051362287 0.13496132287630688
817.7481717538232 0.13495457632674182
817.5140724808327 0.13494600652090685
817.2801072021146 0.1349355990695469
817.0462758026579 0.1349233398609586
816.8125781675832 0.13490921494300662
816.5790141821423 0.13489321040552263
816.3455837317186 0.1348753122639213
816.1122867018264 0.13485550634485605
815.8791229781104 0.1348337781747914
815.6460924463466 0.1348101128723431
815.4131949924409 0.1347844950452519
815.18043050243 0.13475690869284954
814.9477988624802 0.1347273371148071
814.715299958888 0.1346957628269258
814.4829336780796 0.13466216748464838
814.2506999066106 0.13462653181486028
814.0185985311659 0.13458883555645143
813.7866294385601 0.13454905740997444
813.5547925157359 0.13450717499658846
813.3230876497656 0.1344631648263452
813.0915147278496 0.134417002275702
812.8600736373168 0.13436866157403787
812.6287642656247 0.13431811579877412
812.3975865003586 0.13426533687861447
812.1665402292314 0.1342102956043131
811.9356253400844 0.1341529616463107
811.7048417208858 0.1340933035785413
811.4741892597314 0.13403128890772492
811.2436678448443 0.13396688410748908
811.013277364574 0.13390005465673122
810.7830177073976 0.1338307650817876
810.5528887619182 0.1337589790020843
810.3228904168657 0.13368465917916933
810.093022561096 0.1336077675692357
809.8632850835911 0.13352826537948773
809.633677873459 0.1334461131289816
809.4042008199336 0.1333612707148276
809.1748538123742 0.1332736974849428
808.945636740265 0.13318335231879655
808.7165494932162 0.13309019371786474
808.4875919609626 0.13299417990773033
808.2587640333636 0.13289526895397746
808.0300656004038 0.132793418894185
807.8014965521918 0.1326885878884441
807.5730567789607 0.1325807343908797
807.3447461710679 0.13246981734467045
807.1165646189943 0.13235579640298178
806.8885120133451 0.13223863217816142
806.6605882448489 0.13211828652128998
806.4327932043574 0.1319947228340097
806.2051267828462 0.13186790641421184
805.9775888714134 0.1317378048368215
805.7501793612802 0.1316043883705225
805.5228981437908 0.13146763043080895
805.2957451104118 0.13132750806928176
805.0687201527317 0.13118400249859155
804.841823162462 0.13103709965191543
804.6150540314358 0.13088679077529436
804.3884126516081 0.13073307305064974
804.1618989150558 0.1305759502467261
803.9355127139769 0.1304154333947043
803.7092539406914 0.1302515414847061
803.4831224876399 0.1300843021789356
803.2571182473843 0.12991375253672785
803.0312411126073 0.12973993974635986
802.8054909761124 0.12956292185807594
802.5798677308233 0.12938276851241157
802.3543712697843 0.129199561657587
802.12900148616 0.12901339624944774
801.9037582732344 0.1288243809271613
801.678641524412 0.12863263865769634
801.4536511332165 0.12843830734189146
801.2287869932915 0.12824154037481794
801.0040489983995 0.12804250715299512
800.7794370424225 0.12784139352098037
800.5549510193614 0.12763840214981442
800.3305908233359 0.1274337528398215
800.1063563485841 0.12722768274030802
799.8822474894632 0.1270204464788569
799.6582641404483 0.12681231619302694
799.4344061961326 0.126603581457539
799.2106735512275 0.126394549100312
798.9870661005623 0.1261855429010799
798.7635837390836 0.1259769031667805
798.5402263618561 0.12576898617846208
798.316993864061 0.12556216350506855
798.0938861409977 0.12535682118024125
797.8709030880817 0.12515335873906933
797.6480446008458 0.12495218811274333
797.4253105749394 0.12475373238005326
797.2027009061287 0.12455842437591318
796.9802154902956 0.12436670515829971
796.7578542234387 0.1241790223364062
796.5356170016727 0.12399582826424534
796.3135037212278 0.12381757810544797
796.0915142784502 0.12364472777660601
795.8696485698015 0.12347773177810117
795.6479064918587 0.12331704092300937
795.4262879413144 0.12316309997629094
795.2047928149755 0.12301634521805427
794.9834210097645 0.12287720194623161
794.7621724227183 0.12274608193540912
794.5410469509885 0.12262338086991065
794.3200444918414 0.1225094757703784
794.0991649426569 0.12240472243408793
793.8784082009297 0.12230945291003967
793.6577741642678 0.12222397303042982
793.4372627303937 0.12214856002040844
793.2168737971432 0.12208346020810384
792.9966072624653 0.12202888685664758
792.7764630244226 0.12198501813942325
792.5564409811911 0.12195199527896698
792.3365410310595 0.12192992086880552
792.1167630724292 0.12191885739619197
791.8971070038147 0.1219188259819791
791.6775727238428 0.12192980535199226
791.4581601312526 0.12195173105209856
791.2388691248958 0.12198449491681264
791.0196996037357 0.12202794479876065
790.800651466848 0.12208188456362724
790.5817246134195 0.12214607435248162
790.3629189427492 0.12222023111051426
790.1442343542475 0.12230402937840383
789.9256707474358 0.1223971023397037
789.7072280219467 0.12249904311493294
789.4889060775241 0.12260940629039044
789.2707048140225 0.12272770966732467
789.0526241314068 0.12285343621476529
788.8346639297532 0.12298603620736138
788.6168241092475 0.12312492952778126
788.3991045701862 0.1232695081117999
788.1815052129756 0.12341913851302688
787.9640259381318 0.12357316456346183
787.7466666462815 0.1237309101055626
787.52942723816 0.1238916817714005
787.3123076146126 0.12405477178472317
787.0953076765937 0.12421946076226546
786.8784273251672 0.12438502049155697
786.6616664615055 0.12455071666363364
786.4450249868904 0.12471581154051661
786.2285028027121 0.12487956653901527
786.0120998104694 0.12504124471429814
785.7958159117695 0.1252001131287628
785.5796510083281 0.12535544509392527
785.3636050019687 0.12550652227534945
785.1476777946231 0.1256526366529524
784.9318692883303 0.12579309233139616
784.7161793852378 0.12592720719754164
784.5006079876001 0.1260543144241934
784.285154997779 0.12617376382147114
784.0698203182443 0.12628492303909536
783.8546038515718 0.12638717862467702
783.6395055004449 0.12647993694467288
783.4245251676538 0.12656262497603785
783.2096627560951 0.1266346909777125
782.9949181687718 0.12669560505195485
782.7802913087938 0.12674485960615417
782.5657820793765 0.12678196972608585
782.3513903838419 0.1268064734717151
782.1371161256178 0.12681793210648493
781.9229592082373 0.1268159302707003
781.70891953534 0.12680007610901806
781.4949970106703 0.12677000136134184
781.281191538078 0.12672536142548935
781.0675030215184 0.12666583539896853
780.8539313650517 0.12659112610606565
780.6404764728427 0.1265009601152539
780.4271382491617 0.1263950877506474
780.2139165983826 0.12627328310002997
780.0008114249849 0.1261353440207094
779.7878226335515 0.12598109214329029
779.5749501287698 0.12581037287234872
779.3621938154316 0.12562305538199806
779.1495535984321 0.12541903260342036
778.9370293827706 0.12519822120073215
778.7246210735498 0.12496056153090275
778.512328575976 0.12470601758304545
778.3001517953588 0.12443457689209322
778.0880906371111 0.12414625042176264
777.8761450067489 0.12384107241176324
777.6643148098907 0.12351910018440256
777.4525999522582 0.12318041390608543
777.2410003396756 0.1228251162996788
777.0295158780698 0.12245333230433467
776.8181464734696 0.12206520868001255
776.6068920320064 0.12166091355477197
776.3957524599138 0.12124063591368636
776.1847276635268 0.12080458502913684
775.9738175492827 0.1203529898331223
775.7630220237202 0.11988609823307676
775.5523409934798 0.1194041763735828
775.341774365303 0.11890750784713347
775.1313220460329 0.1183963928578697
774.9209839426136 0.11787114734287191
774.7107599620902 0.11733210205615724
774.5006500116083 0.11677960162101571
774.2906539984148 0.11621400355667046
774.0807718298568 0.11563567728548534
773.8710034133819 0.11504500312709676
773.661348656538 0.11444237128583976
773.4518074669733 0.11382818083772733
773.2423797524357 0.11320283872308627
773.0330654207731 0.11256675875057359
772.8238643799335 0.11192036061798166
772.6147765379642 0.11126406895472112
772.4058018030119 0.1105983123903708
772.1969400833228 0.10992352265309274
771.9881912872424 0.10924013370112969
771.7795553232152 0.10854858088993344
771.5710320997845 0.10784930017690349
771.3626215255925 0.10714272736505483
771.1543235093804 0.10642929738637603
770.9461379599875 0.10570944362507008
770.7380647863515 0.10498359728037984
770.530103897509 0.10425218676825213
770.3222552025941 0.10351563716070443
770.1145186108389 0.10277436966145431
769.906894031574 0.10202880111612031
769.6993813742272 0.1012793435551399
769.4919805483241 0.10052640376742857
769.2846914634878 0.0997703829027962
769.0775140294386 0.0990116761011348
768.8704481559945 0.09825067214649894
768.6634937530699 0.09748775314430688
768.4566507306768 0.09672329422007692
768.2499189989236 0.09595766323830754
768.0432984680157 0.0951912205403252
767.8367890482547 0.09442431870016803
767.6303906500392 0.09365730229779333
767.4241031838637 0.09289050770913707
767.2179265603189 0.09212426291276016
767.0118606900918 0.09135888731300816
766.805905483965 0.09059469157978046
766.6000608528173 0.0898319775051216
766.3943267076228 0.08907103787696688
766.1887029594511 0.08831215637040904
765.9831895194678 0.08755560745688176
765.7777862989333 0.08680165633165395
765.5724932092029 0.08605055885994527
765.3673101617277 0.08530256154191675
765.1622370680532 0.08455790149666666
764.9572738398197 0.08381680646523122
764.752420388762 0.08307949483243023
764.54767662671 0.08234617566724707
764.3430424655875 0.08161704878125872
764.1385178174125 0.08089230480446075
763.9341025942977 0.08017212527768368
763.7297967084492 0.07945668276063378
763.5256000721674 0.07874614095448362
763.3215125978462 0.07804065483780842
763.1175341979734 0.07734037081458421
762.9136647851301 0.07664542687291735
762.7099042719909 0.07595595275313258
762.5062525713237 0.07527207012384368
762.3027095959893 0.07459389276466843
762.099275258942 0.0739215267542877
761.8959494732285 0.07325507066262257
761.6927321519884 0.07259461574601822
761.4896232084542 0.07194024614440109
761.2866225559507 0.07129203907952553
761.0837301078949 0.07065006505355353
760.8809457777967 0.07001438804733746
760.6782694792576 0.06938506571791928
760.475701125971 0.06876214959488569
760.2732406317231 0.06814568527534996
760.070887910391 0.06753571261742551
759.8686428759437 0.0669322659321711
759.6665054424417 0.06633537417404965
759.4644755240374 0.0657450611300203
759.2625530349738 0.06516134560741114
759.0607378895857 0.06458424162075456
758.8590300022983 0.06401375857776946
758.6574292876284 0.06344990146465988
758.4559356601831 0.06289267103088199
758.2545490346604 0.06234206397348005
758.0532693258491 0.061798073121056875
757.8520964486281 0.06126068761737052
757.6510303179667 0.060729893104503795
757.4500708489246 0.06020567190547359
757.2492179566515 0.059688003206096005
757.0484715563869 0.0591768632358553
756.8478315634604 0.05867222544747412
756.6472978932911 0.05817406069483077
756.4468704613881 0.057682337408840156
756.2465491833497 0.057197021770868606
756.0463339748635 0.05671807788325642
755.8462247517066 0.05624546793648703
755.6462214297452 0.05577915237256826
755.4463239249343 0.05531909004417363
755.2465321533183 0.05486523836913149
755.0468460310298 0.054417553479856204
754.8472654742903 0.05397599036734783
754.6477903994102 0.05354050301942273
754.4484207227878 0.053111044552854474
754.2491563609101 0.05268756733915444
754.0499972303521 0.05227002312373403
753.850943247777 0.0518583631382266
753.6519943299359 0.051452538205775084
753.4531503936678 0.051052498839097495
753.2544113558995 0.05065819533117372
753.0557771336453 0.0502695778384047
752.8572476440072 0.04988659645609925
752.6588228041743 0.04950920128616195
752.4605025314232 0.0491373424968536
752.2622867431178 0.04877097037451609
752.0641753567086 0.04841003536714569
751.8661682897334 0.04805448811973349
751.6682654598167 0.04770427950129243
751.4704667846698 0.047359360623532396
751.2727721820905 0.04701968285116516
751.0751815699631 0.046685197803872695
750.8776948662583 0.0463558573500248
750.6803119890329 0.046031613592280994
750.4830328564301 0.04571241884530031
750.2858573866789 0.0453982256058457
750.0887854980945 0.04508898651566474
749.8918171090774 0.04478465431760853
749.6949521381142 0.0444851818055666
749.4981905037769 0.0441905217688542
749.3015321247232 0.043900626931821396
749.1049769196958 0.04361544988950914
748.9085248075228 0.04333494304027609
748.7121757071177 0.04305905851637756
748.5159295374784 0.04278774811354876
748.3197862176883 0.04252096322065917
748.1237456669153 0.0422586547505597
747.927807804412 0.04200077307321203
747.7319725495155 0.04174726795219439
747.5362398216477 0.04149808848562523
747.3406095403144 0.04125318305248751
747.145081625106 0.04101249926524604
746.9496559956967 0.040775983929552985
746.754332571845 0.04054358301171847
746.5591112733932 0.04031524161446546
746.3639920202676 0.04009090396136942
746.1689747324775 0.039870513390196406
745.9740593301168 0.039654012355208185
745.779245733362 0.03944134243833343
745.5845338624734 0.03923244436893628
745.3899236377947 0.03902725805177101
745.1954149797523 0.03882572260256275
745.0010078088558 0.03862777639051986
744.8067020456979 0.038433357086987585
744.6124976109538 0.03824240171934871
744.4183944253818 0.03805484672921625
744.2243924098226 0.03787062803392367
744.0304914851991 0.03768968109029347
743.8366915725175 0.0375119409596729
743.6429925928652 0.03733734237326658
743.4493944674123 0.03716581979683459
743.2558971174111 0.03699730749391572
743.0625004641958 0.036831739586821136
742.8692044291818 0.03666905011474991
742.6760089338673 0.03650917308851271
742.4829138998314 0.03635204254146352
742.2899192487351 0.036197592576383865
742.0970249023206 0.03604575740819496
741.9042307824114 0.03589647140250451
741.7115368109127 0.03574966911011724
741.5189429098101 0.03560528529775768
741.3264490011708 0.035463254975347726
741.1340550071425 0.035323513420276564
740.9417608499539 0.03518599619915823
740.7495664519142 0.0350506391876366
740.5574717354137 0.034917378588818104
740.3654766229228 0.03478615095093714
740.173581036992 0.03465689318484417
739.9817849002525 0.03452954258190015
739.7900881354155 0.03440403683281239
739.5984906652726 0.03428031404790729
739.4069924126948 0.03415831277927728
739.2155933006333 0.03403797204516683
739.024293252119 0.03391923135689894
738.8330921902626 0.033802030748564534
738.641990038254 0.033686310809623886
738.450986719363 0.03357201272050287
738.2600821569382 0.03345907829119199
738.0692762744079 0.03334745000280249
737.8785689952796 0.033237071051977915
737.6879602431393 0.03312788539801435
737.4974499416523 0.03301983781250773
737.307038014563 0.03291287393132069
737.1167243856937 0.032806940308641834
736.9265089789463 0.03270198447289898
736.7363917183006 0.032597954984283896
736.546372527815 0.03249480149365139
736.3564513316265 0.03239247480255104
736.1666280539498 0.032290926924166435
735.9769026190779 0.032190111144935245
735.7872749513823 0.03208998208663521
735.5977449753118 0.03199049576871716
735.4083126153932 0.03189160967067136
735.2189777962313 0.031793282794203404
735.0297404425081 0.03169547572498396
734.8406004789834 0.031598150693718303
734.6515578304947 0.03150127163626514
734.4626124219559 0.03140480425249501
734.2737641783591 0.03130871606355632
734.0850130247732 0.031212976467177182
733.8963588863437 0.031117556790596846
733.7078016882938 0.031022430340682323
733.5193413559228 0.030927572450757754
733.3309778146073 0.030832960523639028
733.1427109898002 0.030738574070347476
732.954540807031 0.030644394743960513
732.7664671919056 0.03055040636805247
732.5784900701063 0.030456594959185655
732.3906093673919 0.03036294874292533
732.2028250095967 0.030269458162891894
732.0151369226317 0.03017611588239841
731.8275450324833 0.030082916778282304
731.6400492652143 0.02998985792660616
731.4526495469628 0.029896938579985387
731.2653458039426 0.029804160136381617
731.0781379624435 0.02971152609930252
730.8910259488304 0.02961904202944206
730.7040096895432 0.029526715487906537
730.5170891110979 0.02943455597126704
730.3302641400852 0.029342574838774595
730.1435347031708 0.029250785232187018
729.9569007270954 0.02915920198871703
729.770362138675 0.029067841547709774
729.5839188647999 0.028976721851708177
729.3975708324352 0.028885862242619968
729.2113179686208 0.028795283353736104
729.0251602004711 0.028705006998368424
728.8390974551745 0.028615056055879762
728.6531296599942 0.028525454355869496
728.4672567422673 0.028436226561249757
728.2814786294052 0.028347398050913956
728.0957952488932 0.028258994802641747
727.9102065282907 0.028171043276834177
727.7247123952308 0.028083570301599654
727.5393127774205 0.02799660295964758
727.3540076026401 0.0279101684773627
727.1687967987438 0.027824294116377834
726.9836802936592 0.027739007067882866
726.7986580153873 0.027654334349844968
726.6137298920022 0.027570302707270816
726.4288958516514 0.0274869385155863
726.2441558225554 0.027404267687177655
726.0595097330075 0.027322315581117914
725.8749575113743 0.027241106916091846
725.6904990860951 0.027160665686524244
725.5061343856815 0.027081015081943646
725.3218633387183 0.027002177409622668
725.1376858738626 0.026924174020571835
724.9536019198439 0.02684702523900158
724.769611405464 0.026770750295404856
724.5857142595972 0.026695367263461025
724.4019104111898 0.026620893000995828
724.2181997892602 0.026547343095286068
724.0345823228987 0.026474731813016975
723.8510579412678 0.0264030720552383
723.6676265736013 0.026332375317676293
723.4842881492052 0.026262651656770303
723.3010425974569 0.026193909661792594
723.1178898478054 0.026126156433393388
722.934829829771 0.026059397568880815
722.7518624729455 0.025993637154500576
722.5689877069918 0.025928877764922545
722.3862054616443 0.025865120470071938
722.2035156667081 0.025802364849366863
722.0209182520595 0.02574060901333694
721.8384131476456 0.025679849632508762
721.6560002834844 0.025620081973344318
721.4736795896646 0.025561299940935624
721.2914509963456 0.025503496128057676
721.109314433757 0.025446661870098083
720.9272698321995 0.02539078730530843
720.7453171220434 0.025335861439744308
720.5634562337298 0.025281872216213915
720.3816870977699 0.025228806586500573
720.2000096447449 0.025176650586104198
720.0184238053059 0.025125389410723748
719.8369295101745 0.02507500749371105
719.6555266901413 0.02502548858373322
719.4742152760671 0.024976815821916066
719.2929951988825 0.024928971817783956
719.1118663895875 0.024881938723358706
718.9308287792513 0.024835698304852015
718.749882299013 0.024790232011453472
718.5690268800807 0.024745521040792133
718.388262453732 0.024701546400733052
718.207588951313 0.024658288967248046
718.0270063042395 0.024615729538184174
717.8465144439962 0.02457384888282647
717.6661133021363 0.02453262778722507
717.4858028102819 0.0244920470953227
717.3055829001244 0.02445208774597428
717.1254535034227 0.02441273080600309
716.9454145520052 0.024373957499472625
716.7654659777685 0.024335749233391327
716.5856077126772 0.024298087620080597
716.4058396887644 0.02426095449646077
716.2261618381316 0.024224331940504808
716.0465740929479 0.024188202285119056
715.8670763854511 0.02415254812969882
715.6876686479463 0.024117352349597065
715.5083508128067 0.024082598103739323
715.3291228124734 0.024048268840594206
715.1499845794549 0.024014348302704127
714.9709360463274 0.023980820529965797
714.7919771457347 0.023947669861836725
714.613107810388 0.023914880938640533
714.4343279730656 0.023882438702136136
714.2556375666132 0.023850328395512436
714.077036523944 0.02381853556297349
713.8985247780378 0.023787046049078792
713.7201022619415 0.023755845998007646
713.5417689087691 0.02372492185292301
713.3635246517013 0.023694260355612666
713.1853694239857 0.023663848546585074
713.0073031589362 0.02363367376580416
712.8293257899338 0.023603723654235218
712.6514372504256 0.023573986156369124
712.4736374739251 0.02354444952387841
712.2959263940127 0.023515102320531917
712.1183039443343 0.023485933428472706
711.9407700586024 0.023456932055927176
711.7633246705956 0.023428087746371007
711.5859677141581 0.02339939038913046
711.4086991232006 0.023370830231347752
711.2315188316992 0.023342397891183378
711.054426773696 0.023314084372063327
710.8774228832987 0.02328588107773375
710.7005070946806 0.02325777982781307
710.5236793420803 0.02322977287348927
710.3469395598022 0.023201852912956258
710.170287682216 0.023174013106138987
709.9937236437564 0.023146247088232867
709.8172473789233 0.02311854898154869
709.6408588222821 0.023090913405158547
709.4645579084629 0.02306333548182395
709.2883445721607 0.023035810841721523
709.1122187481355 0.023008335622496393
708.9361803712122 0.02298090646522333
708.7602293762802 0.02295352050590983
708.5843656982935 0.022926175362244
708.4085892722709 0.02289886911536149
708.2329000332953 0.02287160028649552
708.0572979165142 0.02284436780846152
707.8817828571397 0.02281717099202325
707.7063547904474 0.022790009487274554
707.5310136517777 0.02276288324027473
707.3557593765346 0.022735792445248915
707.1805919001864 0.022708737492754295
707.0055111582653 0.022681718914277744
706.8305170863672 0.022654737323791748
706.6556096201516 0.02262779335684095
706.4807886953421 0.022600887607757126
706.3060542477255 0.022574020565629075
706.1314062131521 0.02254719254963648
705.9568445275361 0.022520403644362134
705.7823691268546 0.02249365363565135
705.6079799471481 0.022466941947558897
705.4336769245202 0.022440267580865668
705.2594599951381 0.02241362905358388
705.0853290952313 0.02238702434381066
704.9112841610927 0.02236045083520725
704.737325129078 0.022333905265319264
704.563451935606 0.022307383676871306
704.3896645171578 0.02228088137211111
704.2159628102773 0.022254392870216518
704.0423467515711 0.022227911867719788
703.8688162777081 0.02220143120187715
703.6953713254196 0.022174942816868652
703.5220118314998 0.022148437732709355
703.3487377328044 0.022121906016746996
703.1755489662515 0.02209533675763056
703.0024454688219 0.022068718041666525
702.8294271775575 0.022042036931506945
702.6564940295631 0.02201527944716802
702.4836459620046 0.0219884305494242
702.3108829121102 0.02196147412568798
702.1382048171697 0.021934392978547438
701.9656116145346 0.021907168817188367
701.7931032416177 0.021879782251998686
701.6206796358938 0.021852212792692855
701.4483407348988 0.021824438850350417
701.2760864762299 0.021796437743786395
701.1039167975459 0.02176818571069768
700.9318316365664 0.02173965792403152
700.7598309310725 0.021710828514015068
700.5879146189062 0.021681670596254
700.4160826379704 0.021652156306268384
700.244334926229 0.021622256840769627
700.0726714217069 0.021591942505915424
699.9010920624894 0.02156118277268277
699.7295967867227 0.021529946339405977
699.5581855326136 0.021498201201416565
699.3868582384293 0.021465914727610485
699.2156148424978 0.021433053743647023
699.0444552832071 0.021399584621376595
698.8733794990056 0.021365473373971402
698.7023874284023 0.02133068575614209
698.5314790099657 0.021295187368712973
698.3606541823249 0.02125894376676192
698.1899128841691 0.021221920570452368
698.0192550542467 0.021184083577642274
697.8486806313672 0.02114539887731627
697.6781895543986 0.02110583296288421
697.5077817622695 0.021065352844385862
697.3374571939679 0.0210239261586745
697.1672157885413 0.020981521276692075
696.9970574850967 0.020938107407013583
696.8269822228007 0.020893654694907407
696.6569899408789 0.02084813431625245
696.4870805786168 0.020801518565745778
696.3172540753585 0.020753780938946042
696.1475103705077 0.0207048962077945
695.9778494035269 0.020654840489381994
695.8082711139376 0.02060359130782209
695.6387754413204 0.020551127649204616
695.4693623253146 0.020497430009693857
695.3000317056185 0.020442480436925696
695.1307835219889 0.020386262564929553
694.9616177142411 0.020328761642867836
694.7925342222496 0.02026996455792883
694.6235329859467 0.02020985985274945
694.4546139453234 0.02014843773776277
694.285777040429 0.020085690098871057
694.1170222113715 0.020021610500843556
693.9483493983165 0.0199561941868216
693.779758541488 0.019889438074285545
693.6112495811682 0.019821340747809016
693.4428224576973 0.019751902448884542
693.274477111473 0.019681125063064867
693.1062134829514 0.019609012104617077
692.9380315126463 0.019535568698850533
692.769931141129 0.019460801562232496
692.6019123090284 0.01938471898037374
692.4339749570313 0.019307330783934186
692.266119025882 0.01922864832247556
692.0983444563818 0.01914868443626841
691.9306511893899 0.019067453426056074
691.7630391658225 0.01898497102077086
691.5955083266533 0.01890125434320713
691.4280586129127 0.01881632187366408
691.2606899656886 0.018730193411588134
691.0934023261259 0.018642890035269862
690.9261956354262 0.01855443405966519
690.7590698348483 0.018464848992446218
690.5920248657078 0.018374159488403156
690.4250606693766 0.01828239130234782
690.2581771872839 0.018189571240687995
690.091374360915 0.01809572711185874
689.9246521318122 0.018000887675809697
689.7580104415739 0.017905082592753002
689.5914492318551 0.017808342371379054
689.4249684443672 0.017710698316740398
689.2585680208778 0.01761218247799168
689.0922479032105 0.017512827596164817
688.9260080332454 0.01741266705212462
688.7598483529184 0.01731173481484068
688.5937688042217 0.01721006539007059
688.4277693292031 0.017107693769532212
688.2618498699662 0.017004655380607105
688.096010368671 0.016900986036594033
687.9302507675327 0.01679672188750714
687.7645710088223 0.016691899371392527
687.5989710348663 0.01658655516612011
687.433450788047 0.016480726141599573
687.268010210802 0.016374449312368554
687.1026492456242 0.016267761790493777
686.9373678350621 0.01616070073874777
686.7721659217192 0.016053303324029062
686.6070434482543 0.015945606671019824
686.4420003573815 0.015837647816095878
686.2770365918697 0.015729463661535287
686.1121520945428 0.015621090930106609
685.9473468082799 0.015512566120134958
685.7826206760147 0.015403925461195036
685.6179736407361 0.015295204870592488
685.4534056454871 0.015186439910829672
685.288916633366 0.015077665748266906
685.1245065475252 0.014968917113209888
684.960175331172 0.014860228261655348
684.7959229275682 0.014751632938931707
684.6317492800296 0.014643164345462135
684.4676543319267 0.014534855104857207
684.3036380266843 0.01442673723452752
684.1397003077811 0.014318842118968955
683.9758411187504 0.014211200485839329
683.8120604031791 0.014103842384902279
683.6483581047084 0.0139967971698637
683.4847341670336 0.013890093483086025
683.3211885339035 0.013783759243107017
683.157721149121 0.013677821634845863
682.9943319565427 0.013572307102337967
682.8310209000789 0.013467241343789328
682.6677879236935 0.013362649308718898
682.5046329714039 0.013258555196916915
682.3415559872813 0.01315498245894125
682.17855691545 0.013051953797851158
682.0156357000878 0.012949491171887489
681.852792285426 0.01284761579780773
681.6900266157487 0.012746348154612272
681.5273386353938 0.012645707987414323
681.3647282887516 0.01254571431124815
681.2021955202663 0.012446385414645572
681.0397402744344 0.012347738862859036
680.8773624958055 0.012249791500654006
680.7150621289824 0.012152559454649561
680.5528391186202 0.0120560581352278
680.3906934094273 0.011960302238085573
680.2286249461642 0.011865305745542688
680.0666336736444 0.01177108192775701
679.9047195367341 0.011677643344031503
679.7428824803515 0.011585001844413672
679.5811224494674 0.011493168571808229
679.4194393891054 0.011402153964822321
679.2578332443408 0.011311967761561476
679.0963039603014 0.011222619004572325
678.9348514821673 0.011134116047113663
678.7734757551707 0.01104646656089954
678.6121767245957 0.01095967754541859
678.4509543357782 0.010873755338898533
678.2898085341068 0.01078870563092807
678.1287392650211 0.010704533476708128
677.967746474013 0.010621243312852234
677.8068301066261 0.01053883897460882
677.6459901084555 0.010457323714339963
677.4852264251482 0.010376700221051551
677.3245390024025 0.010296970640736609
677.1639277859686 0.010218136597280297
677.0033927216474 0.010140199213651122
676.842933755292 0.010063159133105999
676.6825508328064 0.009987016540141398
676.522243900146 0.009911771180931861
676.3620129033172 0.009837422383028137
676.2018577883779 0.009763969074112618
676.0417785014365 0.009691409799648172
675.8817749886531 0.009619742739300413
675.7218471962384 0.009548965722058335
675.5619950704538 0.009479076240026333
675.4022185576121 0.009410071460906444
675.2425176040764 0.009341948239238992
675.0828921562605 0.00927470312650749
674.9233421606294 0.009208332380255218
674.7638675636981 0.00914283197238472
674.6044683120324 0.009078197596842296
674.4451443522486 0.009014424676895954
674.2858956310131 0.008951508372225098
674.1267220950433 0.008889443586035784
673.9676236911064 0.008828224972399728
673.8086003660198 0.008767846943999628
673.6496520666516 0.00870830368042858
673.4907787399193 0.008649589137162768
673.331980332791 0.008591697055283423
673.1732567922847 0.008534620971984016
673.0146080654682 0.008478354231852605
672.8560340994593 0.008422889998878084
672.6975348414256 0.008368221269085908
672.5391102385846 0.008314340883672377
672.3807602382032 0.008261241542473001
672.2224847875982 0.008208915817575465
672.0642838341357 0.008157356166869576
671.906157325232 0.008106554947315608
671.7481052083523 0.008056504427713206
671.5901274310111 0.008007196800757625
671.4322239407728 0.007958624194190949
671.2743946852507 0.007910778680874109
671.1166396121075 0.00786365228764309
670.9589586690552 0.007817237002843978
670.8013518038546 0.007771524782487253
670.6438189643158 0.007726507555001965
670.4863600982978 0.007682177224619544
670.3289751537087 0.007638525673457852
670.1716640785056 0.007595544762420265
670.0144268206941 0.007553226331062132
669.8572633283286 0.007511562196608353
669.7001735495127 0.007470544152334025
669.5431574323982 0.007430163965534215
669.3862149251855 0.007390413375322929
669.2293459761241 0.007351284090497859
669.0725505335114 0.007312767787702312
668.9158285456933 0.007274856110097001
668.7591799610647 0.007237540666731418
668.602604728068 0.007200813032772331
668.4461027951943 0.007164664750708889
668.289674110983 0.007129087332614807
668.1333186240214 0.007094072263501993
667.9770362829452 0.007059611005755587
667.8208270364378 0.007025695004596436
667.6646908332308 0.006992315694476801
667.5086276221039 0.006959464506273355
667.3526373518841 0.006927132875115249
667.196719971447 0.006895312248654658
667.0408754297154 0.0068639940955728665
666.8851036756599 0.006833169914104091
666.7294046582991 0.006802831240359245
666.5737783266987 0.006772969656239978
666.4182246299722 0.006743576796749205
666.2627435172807 0.006714644356528181
666.1073349378325 0.006686164095482049
665.9519988408836 0.006658127843389881
665.7967351757368 0.006630527503435455
665.6415438917427 0.0066033550546391005
665.4864249382987 0.00657660255321102
665.3313782648497 0.006550262132891105
665.1764038208875 0.006524326004377039
665.021501555951 0.006498786453978962
664.8666714196262 0.006473635841668088
664.7119133615457 0.006448866598708953
664.5572273313895 0.006424471225079166
664.4026132788839 0.006400442286888796
664.2480711538024 0.006376772414008254
664.0936009059649 0.006353454298103137
663.9392024852382 0.006330480691258139
663.7848758415355 0.006307844405342752
663.6306209248168 0.006285538312242885
663.4764376850885 0.006263555345044967
663.3223260724033 0.006241888500216106
663.1682860368605 0.006220530840783964
663.0143175286057 0.006199475500476498
662.8604204978308 0.006178715688738838
662.7065948947737 0.00615824469650832
662.5528406697189 0.0061380559025926125
662.3991577729965 0.00611814278046961
662.2455461549835 0.006098498905305114
662.0920057661017 0.006079117960973089
661.9385365568202 0.006059993746855672
661.7851384776529 0.006041120184207467
661.6318114791603 0.006022491321876956
661.4785555119485 0.006004101341201242
661.325370526669 0.005985944559915175
661.1722564740195 0.005968015434952479
661.0192133047433 0.00595030856405089
660.8662409696287 0.005932818686119532
660.7133394195105 0.005915540680366555
660.5605086052682 0.005898469564232138
660.4077484778269 0.0058816004902103565
660.2550589881575 0.005864928741686753
660.1024400872758 0.005848449727948556
659.9498917262429 0.005832158978555221
659.7974138561653 0.005816052137276562
659.6450064281948 0.005800124955820641
659.492669393528 0.005784373287576543
659.3404027034067 0.0057687930815927095
659.1882063091177 0.005753380377002879
659.0360801619929 0.005738131298086374
658.884024213409 0.00572304205012642
658.7320384147874 0.005708108916192978
658.5801227175949 0.005693328254941421
658.4282770733423 0.005678696499474538
658.2765014335855 0.0056642101572729215
658.1247957499252 0.005649865811155561
657.9731599740063 0.005635660121189754
657.8215940575186 0.005621589827433676
657.6700979521963 0.0056076517533566565
657.5186716098182 0.005593842809760434
657.3673149822068 0.005580159998997732
657.2160280212303 0.005566600419279312
657.0648106787995 0.005553161268846645
656.9136629068711 0.005539839849802655
656.7625846574447 0.005526633571394361
656.6115758825648 0.0055135399525700155
656.4606365343199 0.005500556623655855
656.3097665648421 0.005487681327030718
656.158965926308 0.005474911916718021
656.008234570938 0.005462246356848362
655.8575724509964 0.0054496827189976305
655.706979518791 0.005437219178437352
655.5564557266739 0.005424854009383563
655.4060010270407 0.005412585579360134
655.2556153723308 0.005400412342828762
655.1052987150271 0.005388332834264126
654.955051007656 0.005376345660868134
654.8048722027878 0.005364449495133084
654.654762253036 0.0053526430674638425
654.5047211110576 0.005340925159065336
654.3547487295532 0.005329294595287703
654.2048450612664 0.005317750239601568
654.0550100589842 0.005306290988349644
653.905243675537 0.005294915766384716
653.7555458637984 0.005283623523671425
653.6059165766848 0.005272413232885422
653.4563557671562 0.0052612838880063415
653.3068633882151 0.005250234503855196
653.1574393929075 0.005239264116495988
653.008083734322 0.005228371784376796
652.8587963655903 0.00521755659006511
652.7095772398868 0.005206817642400131
652.560426310429 0.005196154078874181
652.4113435304765 0.005185565068042907
652.2623288533324 0.005175049811763416
652.113382232342 0.005164607547068155
651.9645036208932 0.005154237547495369
651.8156929724165 0.005143939123722336
651.6669502403852 0.005133711623371754
651.5182753783146 0.005123554429901101
651.3696683397627 0.00511346696051857
651.2211290783297 0.005103448663111936
651.0726575476583 0.005093499012216825
650.9242537014334 0.005083617504091719
650.7759174933818 0.005073803651006526
650.6276488772731 0.00506405697488228
650.4794478069186 0.00505437700045494
650.3313142361716 0.005044763248149573
650.1832481189278 0.005035215226878208
650.0352494091245 0.005025732426971362
649.887318060741 0.00501631431346004
649.739454027799 0.005006960319912879
649.591657264361 0.004997669843016897
649.4439277245323 0.004988442238066472
649.2962653624594 0.004979276815495854
649.1486701323306 0.004970172838552823
649.001141988376 0.004961129522174034
648.8536808848671 0.004952146033080163
648.7062867761169 0.004943221491066191
648.5589596164803 0.004934354971422423
648.4116993603532 0.00492554550837944
648.264505962173 0.004916792099441251
648.1173793764186 0.004908093710434768
647.9703195576103 0.004899449281085258
647.8233264603095 0.004890857730909625
647.6764000391189 0.0048823179652130325
647.5295402486821 0.004873828880971473
647.3827470436843 0.004865389372397047
647.2360203788513 0.004856998335992321
647.0893602089504 0.004848654674929787
646.9427664887897 0.004840357302617097
646.7962391732182 0.004832105145348428
646.6497782171255 0.004823897143975219
646.5033835754426 0.004815732254576358
646.3570552031412 0.004807609448143249
646.2107930552334 0.004799527709339688
646.0645970867722 0.004791486034432752
645.9184672528514 0.00478348342852311
645.7724035086054 0.004775518902233897
645.6264058092089 0.004767591468037707
645.4804741098773 0.0047597001364147445
645.3346083658666 0.0047518439120453285
645.1888085324733 0.00474402179023465
645.0430745650337 0.004736232753761055
644.8974064189252 0.0047284757703198455
644.7518040495652 0.0047207497907138995
644.6062674124111 0.00471305374790891
644.4607964629607 0.004705386557038625
644.3153911567523 0.0046977471164063285
644.1700514493638 0.004690134309488944
644.0247772964133 0.0046825470079096395
643.8795686535591 0.004674984075305616
643.7344254764995 0.004667444371980985
643.5893477209725 0.004659926760202653
643.444335342756 0.004652430109969915
643.2993882976681 0.004644953305069044
643.1545065415664 0.0046374952492100555
643.0096900303482 0.004630054872038143
642.8649387199508 0.004622631134815791
642.720252566351 0.004615223035581042
642.5756315255651 0.004607829613606747
642.4310755536493 0.004600449953011032
642.2865846066989 0.004593083185398459
642.1421586408491 0.0045857284914489396
641.9977976122743 0.004578385101408905
641.8535014771884 0.004571052294480576
641.7092701918447 0.004563729397145375
641.5651037125357 0.004556415780496742
641.4210019955931 0.00454911085669532
641.2769649973882 0.0045418140746893475
641.1329926743309 0.004534524915371524
640.9890849828708 0.004527242886363079
640.8452418794965 0.0045199675166268044
640.701463320735 0.004512698351118629
640.5577492631533 0.004505434945680175
640.4140996633565 0.004498176862368019
640.2705144779891 0.004490923665392668
640.1269936637345 0.0044836749178183465
639.9835371773147 0.004476430179141073
639.8401449754904 0.0044691890038304465
639.6968170150615 0.004461950940878695
639.5535532528661 0.004454715534362821
639.4103536457811 0.004447482324984804
639.2672181507226 0.0044402508525157045
639.1241467246441 0.0044330206590360265
638.9811393245386 0.004425791292830811
638.8381959074375 0.004418562312773467
638.6953164304099 0.004411333293015681
638.5525008505641 0.0044041038277836675
638.4097491250465 0.004396873536084157
638.2670612110416 0.004389642066119011
638.1244370657723 0.004382409099228505
637.9818766465002 0.004375174353193025
637.839379910524 0.0043679375847541346
637.6969468151818 0.004360698591245336
637.5545773178488 0.0043534572112556395
637.4122713759389 0.004346213324291107
637.2700289469036 0.004338966849433966
637.1278499882326 0.004331717743042358
636.9857344574534 0.004324465995568611
636.8436823121315 0.00431721162760842
636.7016935098701 0.004309954685325805
636.5597680083104 0.0043026952354178125
636.4179057651313 0.0042954333598064715
636.2761067380492 0.004288169150251438
636.1343708848185 0.004280902703081936
635.992698163231 0.004273634114240095
635.8510885311161 0.004266363474817587
635.7095419463411 0.004259090867244407
635.5680583668103 0.00425181636226722
635.4266377504658 0.0042445400168191925
635.285280055287 0.004237261872853145
635.1439852392906 0.00422998195716733
635.0027532605309 0.004222700282218444
634.8615840770993 0.004215416847875507
634.7204776471244 0.0042081316440336835
634.5794339287723 0.00420084465397316
634.4384528802461 0.004193555858318036
634.2975344597859 0.004186265239430278
634.1566786256692 0.0041789727860568684
634.0158853362102 0.004171678498036452
633.8751545497603 0.004164382390873787
633.7344862247082 0.004157084499995837
633.5938803194788 0.0041497848845138555
633.4533367925344 0.004142483630341642
633.312855602374 0.004135180852540113
633.1724367075336 0.0041278766967960045
633.0320800665858 0.004120571339971783
632.8917856381397 0.00411326498970635
632.7515533808414 0.004105957883079839
632.6113832533737 0.004098650284397477
632.4712752144558 0.004091342482179947
632.3312292228434 0.00408403478548081
632.1912452373289 0.004076727519679779
632.0513232167413 0.004069421021920459
631.9114631199456 0.004062115636376152
631.7716649058436 0.004054811709535299
631.6319285333733 0.004047509585698351
631.4922539615092 0.00404020960286837
631.3526411492617 0.00403291208920592
631.2130900556778 0.004025617360192506
631.0736006398405 0.00401832571662458
630.9341728608691 0.004011037443524548
630.7948066779188 0.004003752810020007
630.6555020501813 0.003996472070206063
630.516258936884 0.003989195464965519
630.3770772972902 0.003981923224685332
630.2379570906995 0.0039746555727720985
630.0988982764472 0.003967392729837595
629.9599008139045 0.003960134918399375
629.8209646624786 0.003952882367921272
629.6820897816121 0.003945635320003178
629.5432761307841 0.003938394033525491
629.4045236695086 0.003931158789552861
629.2658323573357 0.003923929895810786
629.1272021538513 0.0039167076905663985
628.9886330186766 0.003909492545764441
628.8501249114684 0.0039022848692993406
628.7116777919191 0.003895085106336778
628.5732916197568 0.003887893739634777
628.4349663547446 0.0038807112888498076
628.2967019566813 0.0038735383088568157
628.1584983854011 0.0038663753871429067
628.0203556007734 0.0038592231403766623
627.882273562703 0.0038520822102788583
627.7442522311297 0.0038449532589532602
627.6062915660291 0.0038378369638494363
627.4683915274113 0.0038307340125487968
627.3305520753219 0.0038236450975657503
627.1927731698415 0.003816570911358163
627.055054771086 0.003809512141728181
626.9173968392058 0.0038024694677813234
626.779799334387 0.0037954435565877966
626.6422622168498 0.0037884350606600093
626.5047854468501 0.003781444616330008
626.3673689846781 0.003774472843073342
626.2300127906593 0.0037675203437872564
626.0927168251536 0.0037605877059946036
625.9554810485558 0.0037536755039071063
625.8183054212956 0.0037467843012482
625.681189903837 0.003739914654703383
625.544134456679 0.0037330671178455034
625.4071390403549 0.0037262422453563193
625.2702036154328 0.0037194405973622557
625.1333281425153 0.0037126627436896466
624.9965125822393 0.0037059092678534294
624.8597568952765 0.003699180770598935
624.7230610423326 0.0036924778728368293
624.5864249841479 0.0036858012178334594
624.4498486814972 0.00367915147254785
624.3133320951891 0.003672529328038709
624.1768751860672 0.003665935498902256
624.0404779150085 0.003659370721741251
623.9041402429248 0.0036528357526958728
623.7678621307618 0.0036463313641143685
623.6316435394996 0.0036398583404656224
623.4954844301517 0.0036334174736297924
623.3593847637666 0.0036270095577265226
623.2233445014257 0.003620635383659391
623.0873636042454 0.0036142957335623988
622.9514420333755 0.0036079913753439574
622.8155797499996 0.003601723057515444
622.6797767153356 0.003595491504482534
622.5440328906348 0.0035892974124595444
622.4083482371822 0.00358314144614274
622.2727227162972 0.003577024236249417
622.1371562893322 0.0035709463779956983
622.0016489176736 0.0035649084305516216
621.8662005627415 0.0035589109174715998
621.7308111859894 0.003552954328064199
621.5954807489044 0.0035470391196265783
621.4602092130073 0.003541165720438106
621.324996539852 0.0035353345333768095
621.1898426910265 0.0035295459400013058
621.0547476281514 0.003523800304921248
620.9197113128814 0.0035180979802711316
620.7847337069041 0.00351243931009756
620.6498147719408 0.0035068246344762974
620.5149544697454 0.003501254293185096
620.3801527621058 0.003495728628778542
620.2454096108427 0.0034902479889334648
620.1107249778099 0.003484812727965519
619.9760988248945 0.0034794232074484843
619.8415311140166 0.0034740797959049237
619.7070218071295 0.0034687828675745466
619.5725708662194 0.003463532800302017
619.4381782533053 0.003458329972622356
619.3038439304395 0.00345317476015415
619.1695678597071 0.003448067531436961
619.0353500032259 0.0034430086433757255
618.9011903231466 0.003437998436464414
618.767088781653 0.003433037229978311
618.6330453409612 0.0034281253173187617
618.4990599633204 0.003423262961694992
618.3651326110123 0.003418450392310577
618.2312632463514 0.0034136878012060263
618.0974518316848 0.003408975340881402
617.963698329392 0.0034043131227963915
617.8300027018853 0.0033997012168073644
617.6963649116093 0.0033951396515699544
617.5627849210414 0.0033906284158921936
617.4292626926912 0.003386167460995501
617.2957981891007 0.0033817567035958514
617.1623913728442 0.003377396029695852
617.029042206529 0.0033730852989444634
616.8957506527938 0.003368824349401624
616.7625166743102 0.003364613002532957
616.6293402337817 0.003360451068244921
616.4962212939442 0.0033563383497782957
616.3631598175657 0.003352274648274481
616.2301557674464 0.003348259766851579
616.0972091064184 0.0033442935140399347
615.9643197973462 0.0033403757064561987
615.831487803126 0.003336506170624007
615.6987130866862 0.0033326847438824667
615.5659956109872 0.00332891127436116
615.4333353390213 0.00332518562003388
615.3007322338123 0.003321507646905379
615.1681862584165 0.003317877226411603
615.0356973759216 0.003314294232151848
614.9032655494473 0.003310758536092583
614.770890742145 0.0033072700044053543
614.6385729171975 0.0033038284931166317
614.5063120378201 0.00330043384374994
614.3741080672588 0.0032970858791476253
614.2419609687918 0.003293784399646505
614.1098707057289 0.003290529179770659
613.9778372414112 0.0032873199655850337
613.8458605392113 0.0032841564728223957
613.7139405625337 0.0032810383858753807
613.5820772748139 0.003277965357700953
613.4502706395187 0.0032749370106560298
613.3185206201473 0.003271952938242845
613.1868271802288 0.003269012707710251
613.0551902833247 0.0032661158634203903
612.9236098930273 0.003263261930861298
612.7920859729603 0.003260450421163342
612.6606184867786 0.0032576808359524993
612.5292073981683 0.003254952672366526
612.3978526708465 0.0032522654280473513
612.2665542685617 0.003249618605929744
612.1353121550932 0.003247011718649658
612.0041262942515 0.0032444442924138605
611.8729966498781 0.003241915870191043
611.7419231858455 0.0032394260141117123
611.610905866057 0.003236974306996852
611.4799446544471 0.003234560352964486
611.3490395149807 0.0032321837771061724
611.2181904116544 0.0032298442242529824
611.0873973084946 0.0032275413568946445
610.9566601695591 0.0032252748523411666
610.8259789589365 0.0032230443992484915
610.6953536407458 0.003220849693656407
610.5647841791367 0.003218690434700724
610.43427053829 0.003216566320177672
610.3038126824165 0.003214477042142907
610.173410575758 0.003212422282725579
610.0430641825868 0.003210401710329568
609.9127734672056 0.003208414976376613
609.7825383939478 0.003206461712728131
609.6523589271767 0.0032045415298925743
609.5222350312869 0.00320265401609425
609.3921666707026 0.0032007987372483413
609.2621538098791 0.0031989752378479143
609.1321964133011 0.0031971830427349273
609.0022944454846 0.0031954216596915422
608.872447870975 0.003193690582755916
608.7426566543484 0.0031919892961400956
608.6129207602112 0.003190317278598823
608.4832401531995 0.003188674008087602
608.3536147979801 0.0031870589665308137
608.2240446592492 0.0031854716445192063
608.0945297017338 0.003183911545758506
607.9650698901905 0.00318237819109971
607.8356651894062 0.0031808711219981547
607.7063155641972 0.0031793899032719567
607.5770209794107 0.0031779341250544957
607.4477813999226 0.0031765034038710757
607.3185967906397 0.0031750973827997095
607.1894671164982 0.0031737157307152424
607.0603923424645 0.0031723581406489254
606.9313724335339 0.003171024327330918
606.8024073547325 0.0031697140240155067
606.6734970711152 0.0031684269787143724
606.5446415477674 0.003167162949988972
606.4158407498037 0.003165921702467667
606.2870946423683 0.0031647030022645814
606.1584031906353 0.0031635066124805194
606.0297663598079 0.003162332288963016
605.9011841151192 0.0031611797764925544
605.7726564218319 0.003160048805543447
605.6441832452379 0.0031589390897465114
605.5157645506583 0.0031578503241538177
605.3874003034443 0.003156782184372398
605.259090468976 0.003155734326600345
605.1308350126626 0.0031547063885647318
605.0026338999435 0.0031536979913231035
604.8744870962864 0.003152708741859111
604.7463945671889 0.003151738236369776
604.6183562781774 0.0031507860641152006
604.4903721948078 0.003149851811681914
604.3624422826651 0.003148935067491518
604.2345665073635 0.0031480354263781303
604.1067448345458 0.0031471524940591103
603.9789772298845 0.003146285891318414
603.8512636590807 0.0031454352577474395
603.7236040878648 0.00314460025489013
603.5959984819962 0.003143780568674606
603.4684468072627 0.0031429759110347464
603.3409490294819 0.003142186020660089
603.2135051144992 0.0031414106628435984
603.0861150281897 0.003140649628435716
602.9587787364572 0.00313990273194442
602.8314962052342 0.003139169808856731
602.7042674004815 0.003138450712285853
602.5770922881895 0.0031377453090761704
602.4499708343765 0.003137053475516607
602.3229030050899 0.0031363750928313032
602.1958887664058 0.003135710042622173
602.0689280844285 0.0031350582024419274
601.9420209252914 0.00313441944166773
601.815167255156 0.0031337936178396876
601.6883670402124 0.003133180573601743
601.5616202466795 0.0031325801343666977
601.4349268408045 0.003131992106793909
601.3082867888627 0.003131416278138141
601.1817000571584 0.0031308524164934386
601.0551666120235 0.00313030027192216
600.9286864198191 0.003129759578421913
600.8022594469342 0.0031292300566538272
600.6758856597856 0.003128711417323799
600.5495650248193 0.0031282033650823953
600.4232975085089 0.0031277056027929403
600.2970830773561 0.003127217835995336
600.1709216978912 0.0031267397773942834
600.0448133366726 0.003126271151194861
599.9187579602863 0.0031258116971129143
599.7927555353468 0.0031253611739076757
599.6668060284966 0.0031249193622919585
599.540909406406 0.0031244860671113105
599.4150656357734 0.0031240611187033952
599.2892746833256 0.0031236443733836054
599.1635365158165 0.003123235713040614
599.0378511000285 0.003122835043852147
598.9122184027715 0.00312244229417596
598.7866383908835 0.003122057411692836
598.6611110312303 0.003121680359914768
598.5356362907053 0.003121311114194509
598.4102141362298 0.003120949657387738
598.2848445347527 0.003120595975340067
598.1595274532506 0.003120250052370191
598.034262858728 0.0031199118669264113
597.9090507182168 0.0031195813875826146
597.7838909987764 0.003119258569529068
597.6587836674942 0.0031189433516926584
597.5337286914846 0.0031186356545966597
597.40872603789 0.0031183353790417297
597.2837756738801 0.0031180424056568594
597.1588775666519 0.0031177565953352825
597.0340316834302 0.0031174777905369606
596.9092379914666 0.003117205817402116
596.7844964580408 0.003116940488594136
596.6598070504594 0.003116681606755193
596.5351697360566 0.003116428968440098
596.4105844821934 0.003116182368371163
596.2860512562585 0.003115941603846089
596.1615700256677 0.0031157064791261894
596.037140757864 0.003115476809630134
595.9127634203178 0.003115252425769326
595.788437980526 0.0031150331762717855
595.6641644060135 0.003114818930868064
595.5399426643315 0.0031146095822258196
595.4157727230587 0.0031144050470629393
595.2916545498007 0.003114205266391489
595.1675881121904 0.0031140102048830684
595.043573377887 0.003113819849377722
594.9196103145775 0.003113634206596311
594.795698889975 0.0031134533001413063
594.67183907182 0.0031132771669052208
594.5480308278801 0.003113105853023856
594.4242741259488 0.0031129394095293864
594.3005689338474 0.0031127778878774826
594.1769152194233 0.003112621335513284
594.0533129505512 0.0031124697916557653
593.9297620951321 0.0031123232834567843
593.8062626210939 0.0031121818226879953
593.6828144963911 0.0031120454030792557
593.5594176890049 0.0031119139984130007
593.436072166943 0.003111787561445308
593.3127778982397 0.0031116660236948086
593.1895348509561 0.003111549296104629
593.0663429931798 0.003111437270550887
592.9432022930243 0.0031113298221343713
592.8201127186305 0.0031112268121673056
592.697074238165 0.0031111280917339476
592.5740868198212 0.0031110335056858136
592.4511504318189 0.003110942896913694
592.3282650424039 0.003110856110728361
592.205430619849 0.003110772999176805
592.0826471324526 0.0031106934251262596
591.9599145485398 0.003110617265954303
591.837232836462 0.003110544416699765
591.7146019645967 0.0031104747925522255
591.5920219013473 0.003110408330582914
591.4694926151441 0.0031103449906451155
591.3470140744428 0.0031102847554139753
591.2245862477256 0.0031102276295601676
591.102209103501 0.003110173638091194
590.979882610303 0.0031101228239235933
590.8576067366922 0.003110075244782405
590.7353814512549 0.003110030969546482
590.6132067226033 0.0031099900741840257
590.4910825193759 0.0031099526374344885
590.369008810237 0.0031099187364091183
590.2469855638766 0.003109888442274018
590.1250127490109 0.00310986181619135
590.0030903343816 0.003109838905671486
589.8812182887565 0.0031098197414798114
589.7593965809293 0.0031098043352167024
589.6376251797192 0.0031097926776649117
589.5159040539711 0.003109784737968859
589.3942331725558 0.003109780463673959
589.2726125043699 0.003109779781627345
589.1510420183354 0.0031097825996998694
589.0295216834003 0.0031097888092649
588.9080514685376 0.0031097982883336144
588.7866313427465 0.0031098109052251346
588.6652612750515 0.0031098265226274257
588.5439412345027 0.0031098450018893346
588.4226711901757 0.0031098662073771543
588.3014511111714 0.0031098900107238924
588.1802809666166 0.0031099162948073243
588.0591607256628 0.003109944957299889
587.9380903574877 0.0031099759136529958
587.8170698312939 0.0031100090994007597
587.6960991163096 0.003110044471690222
587.575178181788 0.003110082009984406
587.4543069970082 0.0031101217159060133
587.3334855312736 0.0031101636122318156
587.2127137539138 0.0031102077410776236
587.0919916342833 0.0031102541613432914
586.9713191417616 0.003110302945520592
586.8506962457534 0.0031103541759876863
586.7301229156889 0.0031104079409359033
586.6095991210229 0.003110464330088608
586.4891248312359 0.003110523430377109
586.368700015833 0.0031105853217487773
586.2483246443444 0.00311065007326181
586.1279986863256 0.0031107177396278566
586.0077221113564 0.0031107883583318236
585.8874948890425 0.0031108619474438416
585.7673169890139 0.0031109385042050923
585.647188380926 0.003111018004447497
585.5271090344584 0.003111100402864123
585.4070789193161 0.0031111856341227827
585.2870980052286 0.003111273614776386
585.1671662619507 0.003111364245897455
585.0472836592616 0.003111457416331483
584.9274501669651 0.0031115530064422647
584.8076657548903 0.0031116508922033022
584.6879303928904 0.0031117509494750124
584.5682440508436 0.003111853058300003
584.4486066986531 0.003111957107049501
584.329018306246 0.0031120629962591586
584.2094788435743 0.0031121706420038065
584.089988280615 0.003112279978681279
583.970546587369 0.00311239096109481
