# Supplementary material for: Exact simulation of pigment-protein complexes unveils vibronic renormalization of electronic parameters in ultrafast spectroscopy
Source: Nat Commun. 2022 May 25;13:2912. doi: 10.1038/s41467-022-30565-4 (PMC9133012; doi:10.1038/s41467-022-30565-4)
Supplement: Supplementary file 3 — Source Data [file 41467_2022_30565_MOESM3_ESM.zip › Absorption_WSCP_Fig2c.txt]

# Wavelength [nm] Absorption spectrum of WSCP (see Fig.2c)

722.788142382969 0.00168445775959578
722.6052492593813 0.00168701087759318
722.4224486703295 0.0016897164421292466
722.239740545605 0.0016924781746652266
722.0571248150698 0.0016951969404791162
721.874601408657 0.0016977746185748393
721.6921702563706 0.0017001179539183984
721.5098312882852 0.0017021422409327165
721.3275844345462 0.0017037746929221352
721.1454296253695 0.0017049573635734454
720.9633667910413 0.001705649503454577
720.7813958619183 0.0017058292558928575
720.5995167684279 0.0017054946219438724
720.4177294410667 0.001704663652391913
720.2360338104027 0.0017033738547594
720.0544298070729 0.001701680833990125
719.8729173617846 0.0016996562156049713
719.6914964053152 0.001697384928524958
719.5101668685114 0.0016949619503003291
719.32892868229 0.001692488639149347
719.147781777637 0.0016900687941350703
718.9667260856083 0.0016878045962972008
718.7857615373289 0.00168579258912143
718.6048880639931 0.001684119856133908
718.4241055968648 0.0016828605466208295
718.2434140672768 0.0016820728877359721
718.062813406631 0.0016817968030278998
717.882303546398 0.001682052234378238
717.7018844181179 0.001682838237363773
717.5215559533991 0.001684132890170558
717.341318083919 0.0016858940245534034
717.1611707414232 0.0016880607551753041
716.9811138577267 0.001690555752230767
716.8011473647119 0.001693288172797716
716.6212711943305 0.0016961571400315877
716.4414852786017 0.001699055637169747
716.2617895496136 0.0017018746662440984
716.082183939522 0.0017045075100966737
715.9026683805507 0.001706853931257442
715.7232428049919 0.0017088241426800293
715.543907145205 0.0017103423932507483
715.3646613336176 0.0017113500251072532
715.1855053027252 0.0017118078796057722
715.0064389850903 0.0017116979535351383
714.8274623133434 0.0017110242359390246
714.648575220182 0.0017098126875820512
714.4697776383716 0.0017081103584560893
714.2910695007446 0.0017059836724725931
714.1124507402002 0.001703515941313032
713.9339212897054 0.0017008042000094838
713.7554810822937 0.0016979554840055179
713.5771300510661 0.0016950826900924319
713.3988681291896 0.0016923001808496698
713.2206952498989 0.0016897193032853505
713.0426113464946 0.0016874439968401946
712.8646163523443 0.0016855666635511289
712.6867102008822 0.0016841644640048362
712.5088928256088 0.001683296187098693
712.3311641600907 0.0016829998200903209
712.1535241379612 0.00168329091880286
711.9759726929194 0.0016841618471408974
711.798509758731 0.0016855819214550217
711.6211352692271 0.0016874984600605077
711.4438491583052 0.0016898387027390466
711.2666513599286 0.0016925125307190403
711.089541808126 0.0016954158857911837
710.9125204369923 0.001698434759137541
710.7355871806877 0.0017014495972549042
710.5587419734381 0.001704339954981398
710.3819847495347 0.0017069892148073203
710.2053154433341 0.0017092891878320547
710.0287339892582 0.0017111444151231125
709.8522403217942 0.001712475998745331
709.6758343754943 0.0017132248090080163
709.4995160849757 0.001713353937879462
709.3232853849207 0.0017128502971850115
709.1471422100765 0.001711725293030021
708.9710864952548 0.0017100145436355144
708.7951181753325 0.0017077766450458395
708.6192371852508 0.0017050910265255118
708.4434434600155 0.00170205497343962
708.2677369346968 0.001698779928594479
708.0921175444296 0.001695387212072226
707.9165852244129 0.0016920033233800143
707.7411399099099 0.001688755007254037
707.565781536248 0.0016857642750080092
707.3905100388189 0.001683143576414744
707.215325353078 0.0016809913125912534
707.0402274145446 0.0016793878683417824
706.8652161588022 0.0016783923233247185
706.6902915214978 0.001678039975933535
706.515453438342 0.0016783407828769182
706.3407018451093 0.0016792787822864767
706.1660366776374 0.0016808125301059993
705.9914578718278 0.0016828765399994814
705.8169653636451 0.0016853836776025584
705.642559089117 0.001688228422154295
705.4682389843351 0.0016912908739090263
705.2940049854535 0.0016944413555829302
705.1198570286896 0.0016975454316839607
704.9457950503238 0.0017004691518834548
704.7718189866994 0.0017030843143628768
704.5979287742224 0.0017052735427732196
704.4241243493616 0.0017069349762030203
704.2504056486487 0.0017079863852326705
704.0767726086776 0.0017083685482484413
703.9032251661049 0.001708047749949422
703.7297632576499 0.001707017297359548
703.5563868200937 0.0017052979863919826
703.3830957902803 0.0017029374926593546
703.2098901051153 0.0017000087022084592
703.036769701567 0.001696607039556989
702.8637345166653 0.0016928468901691932
702.6907844875022 0.0016888572507796275
702.5179195512321 0.0016847767722876945
702.3451396450704 0.0016807483850539515
702.1724447062946 0.0016769137142850256
701.9998346722443 0.0016734075030620421
701.8273094803201 0.0016703522619702135
701.6548690679844 0.0016678533571351903
701.4825133727609 0.0016659947329501995
701.3102423322347 0.0016648354424449567
701.1380558840525 0.0016644071279503848
700.9659539659218 0.0016647125585798428
700.7939365156116 0.0016657252904553348
700.6220034709515 0.001667390472093038
700.4501547698328 0.001669626772635278
700.2783903502069 0.0016723293663822652
700.1067101500869 0.0016753738651073791
699.9351141075459 0.0016786210515692995
699.7636021607182 0.0016819222350085107
699.5921742477983 0.0016851250235344728
699.4208303070419 0.0016880792902623219
699.2495702767646 0.001690643100606388
699.0783940953427 0.0016926883677221018
698.9073017012123 0.0016941060118025844
698.7362930328707 0.001694810416519721
698.5653680288746 0.0016947430017295703
698.3945266278408 0.0016938747647016093
698.2237687684469 0.001692207681345982
698.0530943894297 0.0016897749027151424
697.882503429586 0.0016866397287610146
697.7119958277726 0.0016828933891633172
697.5415715229062 0.0016786517080907804
697.3712304539628 0.0016740507742315377
697.200972559978 0.0016692417775015511
697.0307977800472 0.0016643852079627126
696.8607060533252 0.001659644639214378
696.6906973190261 0.0016551803367979609
696.5207715164229 0.0016511429411442983
696.3509285848487 0.0016476674738930119
696.1811684636951 0.001644867905948317
696.0114910924129 0.0016428325057279071
695.8418964105122 0.001641620157423369
695.6723843575616 0.0016412578027416014
695.5029548731889 0.0016417391169038717
695.3336078970805 0.0016430244822663962
695.1643433689818 0.0016450422725812223
694.9951612286967 0.0016476914096115363
694.8260614160874 0.0016508451035348766
694.6570438710751 0.00165435564129474
694.4881085336393 0.001658060044673201
694.3192553438176 0.0016617863840676277
694.1504842417062 0.0016653605062125199
693.9817951674594 0.0016686129155686186
693.8131880612898 0.001671385540610378
693.6446628634678 0.0016735381182046106
693.4762195143221 0.0016749539417263842
693.3078579542394 0.0016755447410843791
693.1395781236638 0.001675254494681261
692.9713799630978 0.0016740620133189673
692.803263413101 0.0016719821827189528
692.6352284142915 0.0016690658028747961
692.4672749073444 0.0016653980169432352
692.2994028329923 0.0016610953776755697
692.1316121320255 0.0016563016533758792
691.9639027452916 0.0016511825258709004
691.7962746136956 0.0016459193780251084
691.6287276781997 0.001640702406074935
691.461261879823 0.0016357233209674576
691.2938771596422 0.001631167921722562
691.1265734587907 0.0016272088317856436
690.9593507184591 0.0016239986859409583
690.7922088798947 0.0016216640406654672
690.6251478844017 0.0016203002552599736
690.458167673341 0.0016199675555774427
690.2912681881305 0.0016206884479974652
690.1244493702444 0.0016224466000695132
689.9577111612134 0.0016251872479309051
689.7910535026252 0.0016288191313226894
689.6244763361234 0.0016332178970999971
689.4579796034081 0.001638230853851816
689.2915632462358 0.0016436829059823875
689.1252272064191 0.0016493834474345624
688.958971425827 0.0016551339552156679
688.7927958463841 0.0016607359925611153
688.6267004100715 0.001665999312348012
688.460685058926 0.0016707497440141875
688.2947497350402 0.0016748365522665986
688.1288943805629 0.0016781389731455748
687.9631189376983 0.0016805716620470843
687.7974233487063 0.0016820888280883307
687.6318075559025 0.0016826868782713986
687.4662715016581 0.0016824054514901431
687.3008151283998 0.0016813267843418642
687.1354383786095 0.001679573415669949
686.9701411948246 0.0016773043021778109
686.8049235196377 0.0016747094808575976
686.6397852956968 0.0016720034727727181
686.4747264657049 0.001669417674667284
686.3097469724199 0.0016671920277246727
686.1448467586551 0.001665566284886049
685.9800257672787 0.001664771217999709
685.8152839412131 0.0016650201128266464
685.6506212234367 0.0016665008931421896
685.4860375569817 0.0016693691949394038
685.3215328849353 0.0016737426787062643
685.1571071504392 0.0016796968230220072
684.99276029669 0.0016872623879368362
684.8284922669384 0.0016964246737510805
684.6643030044897 0.0017071246322834296
684.5001924527036 0.0017192618160942988
684.336160554994 0.0017326990792103723
684.172207254829 0.0017472688734494635
684.0083324957309 0.0017627809202811937
683.8445362212763 0.0017790309817955609
683.6808183750953 0.0017958104081682062
683.5171789008726 0.001812916104909036
683.3536177423466 0.0018301605426849596
683.1901348433092 0.0018473814266055666
683.0267301476065 0.0018644506510119133
682.8634035991381 0.0018812821898196396
682.7001551418572 0.0018978386107019972
682.5369847197708 0.0019141359524847805
682.3738922769392 0.001930246767326421
682.2108777574762 0.0019463012002860587
682.0479411055493 0.0019624860561124895
681.8850822653789 0.001979041883610722
681.7223011812385 0.001996258188680547
681.5595977974558 0.00201446696494013
681.3969720584105 0.002034034802692493
681.234423908536 0.0020553538999872937
681.0719532923183 0.00207883235110781
680.909560154297 0.0021048841258093317
680.7472444390638 0.002133919175400509
680.5850060912638 0.0021663341081684063
680.4228450555945 0.0022025038662628203
680.2607612768065 0.0022427748091144325
680.0987546997026 0.0022874595656080226
679.9368252691382 0.0023368339600088666
679.7749729300217 0.002391136247075923
679.6131976273133 0.0024505688124350287
679.451499306026 0.002515302408112689
679.2898779112251 0.0025854829033765655
679.1283333880278 0.0026612404412152137
678.9668656816041 0.0027427008044087963
678.8054747371755 0.0028299987156393393
678.6441605000158 0.0029232927267285867
678.4829229154511 0.003022781295724269
678.3217619288591 0.0031287196096544396
678.1606774856695 0.0032414366871452677
677.9996695313637 0.0033613522900368515
677.8387380114752 0.003488993187051314
677.6778828715888 0.0036250083453121724
677.5171040573413 0.0037701826760303462
677.3564015144208 0.003925449027287499
677.195775188567 0.0040918981971132685
677.0352250255711 0.004270786831017095
676.8747509712757 0.004463543166251546
676.7143529715746 0.004671770686473426
676.5540309724131 0.00489724985102373
676.3937849197875 0.005141938158485433
676.2336147597455 0.005407968890404225
676.0735204383855 0.005697648954092398
675.9135019018572 0.006013456299700994
675.7535590963615 0.006358037423241967
675.5936919681498 0.006734205481513089
675.4339004635243 0.007144939535307262
675.2741845288384 0.007593385403033518
675.114544110496 0.008082858547994709
674.9549791549517 0.008616849340056448
674.7954896087107 0.009199030928115616
674.6360754183286 0.009833269836420258
674.4767365304118 0.010523639258843859
674.317472891617 0.011274434874923389
674.158284448651 0.012090192854540282
673.9991711482714 0.012975709559741372
673.8401329372858 0.01393606229771944
673.6811697625518 0.01497663033396289
673.5222815709776 0.01610311524430802
673.3634683095211 0.017321559574254998
673.2047299251902 0.01863836268800957
673.0460663650431 0.020060292632368495
672.8874775761875 0.02159449281495983
672.7289635057813 0.023248482304991012
672.5705241010319 0.025030148608890104
672.4121593091965 0.026947731853595037
672.253869077582 0.029009799426072375
672.095653353545 0.03122521026741411
671.9375120844913 0.033603068200866344
671.7794452178769 0.03615266388201615
671.6214527012064 0.038883405191640526
671.4635344820341 0.04180473614255695
671.3056905079638 0.0449260446355236
671.1479207266484 0.04825655967005635
670.99022508579 0.05180523888764646
670.83260353314 0.05558064759128668
670.6750560164983 0.05959083064024106
670.5175824837146 0.06384317885696252
670.3601828826871 0.06834429179859408
670.2028571613631 0.07309983893379328
670.0456052677387 0.07811442142265007
669.8884271498588 0.08339143681975549
669.7313227558168 0.08893294910550961
669.5742920337553 0.09473956649675774
669.4173349318652 0.1008103294937896
669.2604513983858 0.10714261158656443
669.1036413816051 0.11373203496917528
668.9469048298599 0.1205724034992971
668.7902416915348 0.12765565499047146
668.633651915063 0.13497183474173433
668.477135448926 0.14250909199396908
668.3206922416535 0.15025370075823363
668.1643222418235 0.15819010619131907
668.0080253980617 0.16630099740085924
667.8518016590426 0.17456740724967013
667.6956509734879 0.1829688393995784
667.5395732901678 0.19148342249173853
667.3835685579 0.20008809100616984
667.2276367255505 0.20875879198068387
667.0717777420325 0.21747071640106388
666.9159915563074 0.2261985537030918
666.7602781173841 0.23491676745525542
666.604637374319 0.2435998899216153
666.4490692762164 0.25222283284033137
666.2935737722274 0.2607612113979767
666.1381508115516 0.26919167803669736
665.982800343435 0.2774922624045882
665.8275223171713 0.28564271345392656
665.6723166821017 0.2936248394122327
665.5171833876144 0.301422841103161
665.3621223831448 0.30902363388401155
665.2071336181752 0.3164171533008069
665.0522170422355 0.3235966394470375
664.8973726049021 0.33055889495554325
664.7426002557986 0.33730451156132407
664.5878999445952 0.34383806025314423
664.4332716210095 0.3501682401899075
664.2787152348053 0.35630798179925066
664.1242307357934 0.3622744998052912
663.9698180738314 0.36808929235310106
663.8154771988234 0.37377808291076464
663.6612080607198 0.3793707022358943
663.5070106095179 0.3849009083896787
663.3528847952614 0.39040614356387904
663.1988305680402 0.39592722734748476
663.0448478779908 0.40150798699113777
662.8909366752957 0.4071948262170771
662.7370969101842 0.41303623515628574
662.583328532931 0.41908224505658587
662.4296314938575 0.42538383247720035
662.2760057433311 0.43199227874694274
662.1224512317652 0.4389584914933327
661.968967909619 0.4463322960261084
661.815555727398 0.45416170525843114
661.6622146356531 0.4624921776496477
661.5089445849814 0.4713658733328989
661.3557455260254 0.48082091912854935
661.202617409474 0.4908906935212857
661.049560186061 0.5016031428787319
660.896573806566 0.5129801401984254
660.7436582218145 0.5250368974789054
660.5908133826772 0.5377814424123522
660.4380392400702 0.5512141694898248
660.2853357449552 0.5653274747973126
660.1327028483392 0.5801054827696633
659.9801405012743 0.5955238719714869
659.8276486548581 0.6115498056057742
659.6752272602331 0.6281419709336268
659.5228762685872 0.6452507301466306
659.3705956311534 0.6628183834958543
659.2183852992094 0.6807795436798444
659.0662452240782 0.6990616186620865
658.9141753571275 0.7175853982621628
658.7621756497703 0.7362657380806721
658.6102460534637 0.7550123326122883
658.4583865197102 0.7737305678100177
658.3065970000569 0.7923224419208433
658.154877446095 0.8106875421496009
658.0032278094615 0.8287240636526335
657.8516480418367 0.84632985653941
657.7001380949462 0.863403485988179
657.5486979205597 0.8798452902751644
657.3973274704915 0.8955584214840778
657.2460266966003 0.9104498539068054
657.0947955507888 0.9244313456633064
656.9436339850042 0.9374203398497533
656.7925419512381 0.9493407925540286
656.6415194015258 0.9601239163352671
656.490566287947 0.9697088292248579
656.3396825626253 0.9780431009387354
656.1888681777286 0.9850831897624203
656.0381230854683 0.9907947654434617
655.8874472381001 0.9951529153625381
655.7368405879234 0.9981422332142285
655.5863030872814 0.9997567913720847
655.435834688561 1.
655.2854353441929 0.9988843577659887
655.1351050066514 0.9964311006809174
654.9848436284544 0.9926697570906
654.8346511621634 0.9876376181690351
654.6845275603832 0.9813791343697537
654.5344727757625 0.9739452491740096
654.384486760993 0.9653926821164008
654.2345694688098 0.9557831734650086
654.0847208519915 0.9451827030820854
653.9349408633597 0.9336606958989626
653.7852294557794 0.9212892261145893
653.6355865821586 0.9081422316864517
653.4860121954487 0.8942947499450784
653.3365062486437 0.8798221842525428
653.187068694781 0.8647996105676385
653.0376994869408 0.8493011316053026
652.8883985782462 0.8333992850152223
652.7391659218632 0.8171645106866926
652.5900014710006 0.800664680943977
652.4409051789099 0.7839646960601834
652.2918769988854 0.7671261462160595
652.142916884264 0.7502070397903974
651.9940247884252 0.7332615967142797
651.8452006647913 0.7163401045731786
651.6964444668267 0.6994888342150997
651.5477561480386 0.6827500108331538
651.3991356619765 0.6661618358449719
651.2505829622323 0.6497585543946647
651.1020980024401 0.6335705629554178
650.9536807362766 0.6176245513095169
650.8053311174605 0.6019436731205383
650.6570490997524 0.58654773937959
650.5088346369557 0.5714534291916852
650.3606876829152 0.5566745126540191
650.2126081915184 0.5422220809495197
650.064596116694 0.5281047792186221
649.9166514124134 0.5143290382620059
649.7687740326895 0.5008993016494121
649.620963931577 0.4878182453473191
649.4732210631726 0.47508698751519535
649.3255453816147 0.46270528664159105
649.1779368410832 0.45067172668511746
649.0303953958 0.4389838883401216
648.8829210000283 0.4276385059550564
648.7355136080731 0.41663160998642096
648.5881731742808 0.40595865516956253
648.440899653039 0.3956146348284022
648.2936929987773 0.38559418192936096
648.1465531659661 0.37589165761430055
647.9994801091176 0.3665012280265933
647.8524737827848 0.3574169302800664
647.7055341415625 0.34863272841892023
647.5586611400862 0.3401425601856715
647.4118547330326 0.33194037536118537
647.2651148751198 0.32402016637438535
647.1184415211067 0.31637599180593334
646.9718346257931 0.3090019933377883
646.8252941440201 0.3018924066343357
646.6788200306693 0.29504156658614245
646.5324122406636 0.2884439073077657
646.3860707289663 0.28209395725884423
646.2397954505815 0.2759863298541762
646.0935863605545 0.2701157099431065
645.9474434139706 0.2644768365702534
645.8013665659563 0.25906448247546193
645.6553557716784 0.2538734308478799
645.5094109863443 0.24889844991277293
645.3635321652016 0.24413426599564403
645.2177192635389 0.23957553577169433
645.0719722366849 0.23521681846453166
644.9262910400087 0.23105254880204612
644.7806756289194 0.22707701156516763
644.635125958867 0.22328431857338785
644.4896419853411 0.219668388936875
644.3442236638718 0.21622293336694176
644.1988709500292 0.21294144327378076
644.0535837994237 0.20981718529331045
643.9083621677055 0.20684320177483967
643.7632060105648 0.20401231763058356
643.6181152837318 0.2013171538002461
643.4730899429767 0.1987501474226675
643.3281299441095 0.19630357863714704
643.1832352429798 0.19396960376402822
643.0384057954773 0.19174029444336188
642.8936415575312 0.18960768214709917
642.7489424851105 0.18756380732942857
642.6043085342236 0.18560077234679806
642.4597396609189 0.18371079716774363
642.3152358212841 0.18188627680665087
642.1707969714461 0.18011983935784512
642.0264230675718 0.17840440347843542
641.8821140658674 0.17673323417121575
641.7378699225779 0.1750999957522109
641.5936905939885 0.17349880094998602
641.4495760364231 0.17192425517334892
641.3055262062448 0.17037149509759025
641.1615410598562 0.1688362208529548
641.0176205536989 0.16731472124838564
640.8737646442535 0.16580389162369222
640.7299732880399 0.16430124408930713
640.5862464416167 0.16280491007928263
640.4425840615818 0.16131363530537812
640.2989861045719 0.15982676735308007
640.1554525272622 0.15834423630003633
640.0119832863676 0.15686652885996422
639.868578338641 0.15539465665770458
639.7252376408743 0.15393011932168735
639.5819611498981 0.1524748631372894
639.4387488225819 0.15103123603815538
639.2956006158337 0.1496019397230484
639.1525164865998 0.1481899796743971
639.0094963918651 0.14679861382374323
638.8665402886535 0.14543130056124332
638.7236481340268 0.14409164672473226
638.5808198850855 0.14278335613199797
638.4380554989682 0.1415101791418608
638.2953549328521 0.14027586364913147
638.1527181439524 0.13908410783930936
638.0101450895229 0.13793851495455084
637.8676357268553 0.1368425502558427
637.7251900132794 0.1357995003102603
637.5828079061635 0.13481243468837964
637.4404893629135 0.13388417012664958
637.2982343409735 0.1330172371932558
637.1560427978259 0.1322138494936377
637.0139146909903 0.13147587546198472
636.871849978025 0.13080481280660616
636.7298486165256 0.13020176570738826
636.5879105641258 0.1296674249001108
636.4460357784969 0.1292020508221235
636.3042242173481 0.12880546003342472
636.1624758384261 0.12847701516323587
636.0207905995152 0.1282156186614034
635.8791684584376 0.12801971065342924
635.7376093730528 0.12788727120479812
635.596113301258 0.12781582729252952
635.4546802009877 0.1278024647577368
635.3133100302139 0.1278438454717552
635.172002746946 0.12793622988968736
635.0307583092306 0.1280755050897276
634.8895766751521 0.1282572183057451
634.7484578028316 0.1284766158562141
634.6074016504275 0.12872868725758993
634.4664081761359 0.129008214187839
634.3254773381896 0.12930982383972878
634.1846090948583 0.12962804607796394
634.0438034044491 0.12995737369322954
633.9030602253063 0.13029232493431267
633.7623795158108 0.13062750740062865
633.6217612343806 0.13095768229556765
633.4812053394705 0.13127782797973545
633.3407117895723 0.13158320172490925
633.2002805432145 0.13186939855696903
633.0599115589624 0.13213240609028115
632.9196047954182 0.1323686542978683
632.7793602112205 0.13257505923081414
632.6391777650446 0.1327490597956679
632.4990574156027 0.13288864681819004
632.3589991216433 0.1329923837629019
632.2190028419515 0.1330594186370628
632.0790685353488 0.13308948678107263
631.9391961606933 0.13308290443019702
631.7993856768796 0.1330405531202541
631.6596370428384 0.1329638551976057
631.5199502175368 0.13285474087621127
631.3803251599784 0.13271560745717864
631.2407618292027 0.1325492714843182
631.1012601842857 0.1323589147488278
630.9618201843394 0.13214802517377566
630.8224417885122 0.1319203337016879
630.6831249559881 0.13167974837424454
630.5438696459875 0.13143028683045385
630.4046758177668 0.13117600845843758
630.2655434306183 0.13092094741624166
630.1264724438703 0.13066904769045296
629.9874628168867 0.130424101289346
629.8485145090677 0.13018969057287388
629.709627479849 0.129969135607859
629.5708016887022 0.12976544730713396
629.4320370951345 0.12958128696995636
629.293333658689 0.1294189326920353
629.1546913389443 0.1292802529610044
629.0161100955145 0.1291666876015326
628.8775898880496 0.12907923608713665
628.7391306762349 0.12901845309689774
628.6007324197913 0.12898445106771278
628.462395078475 0.12897690937920606
628.3241186120778 0.1289950897107871
628.1859029804268 0.12903785703028012
628.0477481433845 0.1291037056116029
627.9096540608487 0.12919078943542825
627.7716206927521 0.129296956301173
627.6336479990632 0.12941978496993753
627.4957359397855 0.129556624664838
627.3578844749575 0.1297046362755216
627.2200935646526 0.12986083464544906
627.08236316898 0.13002213136139257
626.9446932480831 0.13018537751199136
626.8070837621409 0.13034740593378516
626.669534671367 0.13050507251645463
626.5320459360101 0.1306552961918962
626.3946175163538 0.1307950972824767
626.2572493727163 0.13092163393055306
626.1199414654508 0.13103223637324354
625.9826937549453 0.13112443886244948
625.8455062016224 0.13119600906006523
625.7083787659394 0.1312449747622069
625.5713114083882 0.1312696478245053
625.4343040894956 0.131268645173865
625.2973567698226 0.13124090680157952
625.1604694099651 0.1311857106396138
625.0236419705531 0.13110268422750657
624.8868744122512 0.13099181308316957
624.7501666957587 0.1308534456983215
624.6135187818089 0.13068829508947905
624.4769306311698 0.13049743684974296
624.3404022046433 0.13028230366558105
624.2039334630658 0.13004467628731034
624.0675243673081 0.12978667097203203
623.931174878275 0.12951072345344042
623.7948849569053 0.12921956953365857
623.6586545641724 0.12891622243734976
623.522483661083 0.12860394711666276
623.3863722086788 0.12828623174579873
623.2503201680349 0.12796675669451932
623.1143275002605 0.12764936131912089
622.9783941664987 0.1273380089553926
622.8425201279267 0.12703675053921476
622.7067053457552 0.12674968731499414
622.5709497812292 0.12648093311844444
622.435253395627 0.12623457673728966
622.2996161502612 0.12601464485991473
622.1640380064773 0.12582506611748848
622.0285189256554 0.12566963670908582
621.8930588692087 0.12555198807211213
621.7576577985841 0.12547555702230895
621.622315675262 0.12544355873966886
621.4870324607567 0.12545896292007389
621.3518081166154 0.12552447334881772
621.2166426044192 0.12564251108336696
621.0815358857827 0.1258152013606755
620.9464879223534 0.12604436427136137
620.8114986758125 0.12633150917114624
620.6765681078745 0.12667783273145986
620.5416961802872 0.12708422046789927
620.4068828548315 0.12755125152925345
620.2721280933215 0.12807920648252416
620.1374318576045 0.1286680777920604
620.0027941095613 0.1293175826643956
619.8682148111052 0.13002717791503593
619.7336939241827 0.13079607650932767
619.5992314107739 0.1316232654362124
619.4648272328911 0.1325075245901853
619.33048135258 0.13344744636211664
619.1961937319193 0.13444145567200372
619.0619643330201 0.13548783021458405
618.9277931180268 0.1365847207298703
618.7936800491166 0.13773017115322633
618.659625088499 0.13892213854116725
618.5256281984168 0.14015851270790766
618.3916893411454 0.14143713554159928
618.2578084789925 0.1427558199968808
618.1239855742988 0.14411236878005362
617.9902205894376 0.14550459275431427
617.8565134868144 0.1469303290941615
617.7228642288677 0.148387459210303
617.5892727780682 0.14987392644952835
617.455739096919 0.15138775354858647
617.322263147956 0.15292705978866955
617.1888448937472 0.1544900777587613
617.0554842968927 0.156075169594142
616.9221813200255 0.15768084251258
616.7889359258105 0.1593057634275668
616.655748076945 0.1609487723778162
616.5226177361583 0.16260889447722168
616.3895448662122 0.16428535006213904
616.2565294299004 0.16597756269480488
616.1235713900488 0.16768516467505193
615.9906707095153 0.16940799971825413
615.85782735119 0.171146122476663
615.7250412779949 0.17289979461443622
615.592312452884 0.17466947719347797
615.4596408388431 0.17645581918718983
615.32702639889 0.1782596420111953
615.1944690960746 0.1800819200423282
615.0619688934781 0.1819237571877247
614.9295257542141 0.18378635966210066
614.7971396414275 0.18567100523059507
614.6648105182953 0.18757900927378618
614.5325383480258 0.18951168812771196
614.4003230938592 0.19147032024166832
614.2681647190675 0.1934561057773192
614.1360631869538 0.1954701253414267
614.0040184608533 0.1975132985987695
613.8720305041323 0.1995863435494489
613.7400992801889 0.2016897372742856
613.6082247524525 0.20382367895208192
613.476406884384 0.205988055932928
613.3446456394755 0.20818241361226347
613.2129409812507 0.21040592979205303
613.0812928732645 0.21265739413919918
612.9497012791031 0.21493519325932733
612.8181661623842 0.21723730179830808
612.686687486756 0.21956127986746962
612.555265215899 0.22190427696407636
612.4238993135237 0.22426304242992826
612.2925897433728 0.22663394236104895
612.161336469219 0.22901298275401483
612.030139454867 0.23139583855268225
611.898998664152 0.23377788814615796
611.7679140609404 0.23615425276761368
611.6368856091292 0.23851984015636427
611.505913272647 0.2408693917745288
611.3749970154528 0.24319753281597695
611.2441368015363 0.24549882421010394
611.1133325949186 0.24776781580639284
610.982584359651 0.24999909992769365
610.851892059816 0.25218736449968265
610.7212556595266 0.2543274449996982
610.5906751229265 0.2564143745185692
610.4601504141901 0.258443431291552
610.3296814975226 0.2604101831271256
610.1992683371594 0.2623105282420326
610.0689108973668 0.2641407320952476
609.9386091424416 0.265897459899443
609.8083630367107 0.26757780457363267
609.6781725445322 0.269179309982285
609.548037630294 0.27069998938248524
609.4179582584144 0.27213833906946444
609.2879343933425 0.27349334727104313
609.1579659995575 0.2747644983919389
609.0280530415689 0.27595177274909816
608.8981954839165 0.2770556419694226
608.7683932911701 0.2780770602414345
608.6386464279302 0.2790174516239025
608.5089548588271 0.27987869361819506
608.3793185485213 0.2806630972086047
608.2497374617034 0.2813733835680892
608.1202115630941 0.2820126576174972
607.9907408174442 0.2825843786162219
607.8613251895347 0.28309232795375416
607.731964644176 0.2835405743057454
607.6026591462088 0.283933436317286
607.4734086605041 0.2842754429809398
607.344213151962 0.2845712918885141
607.215072585513 0.2848258055546215
607.0859869261175 0.28504388603601843
606.956956138765 0.28523046810404157
606.8279801884757 0.2853904712666193
606.6990590402987 0.285528750980596
606.5701926593132 0.28565004944259115
606.4413810106282 0.2857589463955382
606.3126240593821 0.28585981043618863
606.1839217707427 0.28595675135390347
606.0552741099079 0.2860535740706575
605.9266810421046 0.28615373478391715
605.7981425325897 0.28626029993560864
605.6696585466492 0.28637590864005574
605.5412290495987 0.28650273919939695
605.4128540067829 0.2866424803155864
605.2845333835768 0.2867963075726948
605.1562671453835 0.28696486571139795
605.0280552576363 0.28714825714960357
604.8998976857977 0.28734603711979184
604.7717943953588 0.2875572156960285
604.643745351841 0.2877802668738367
604.5157505207936 0.2880131447461615
604.3878098677964 0.2882533066915049
604.2599233584575 0.2884977433589414
604.1320909584141 0.2887430151023754
604.0043126333328 0.2889852943867463
603.8765883489093 0.28922041356523737
603.7489180708678 0.2894439173125442
603.621301764962 0.28965111889791345
603.4937393969745 0.28983715939640414
603.3662309327163 0.2899970688696717
603.2387763380281 0.29012582850118673
603.1113755787785 0.2902184326464328
602.9840286208657 0.2902699497573592
602.8567354302166 0.29027558116263447
602.7294959727865 0.29023071673051454
602.6023102145597 0.2901309865086686
602.4751781215492 0.28997230752347364
602.3480996597965 0.28975092502763533
602.2210747953719 0.28946344760745507
602.0941034943745 0.28910687569564175
601.9671857229314 0.28867862317977344
601.840321447199 0.28817653194565823
601.7135106333615 0.28759887934596806
601.586753247632 0.2869443787330135
601.4600492562523 0.2862121733372108
601.3333986254921 0.2854018239056176
601.2068013216497 0.28451329063509084
601.080257311052 0.28354691003891264
600.9537665600539 0.28250336747197974
600.8273290350388 0.28138366610595367
600.7009447024185 0.28018909319103646
600.5746135286328 0.27892118446424713
600.4483354801499 0.2775816875658274
600.322110523466 0.27617252530562236
600.1959386251057 0.27469575958174247
600.0698197516218 0.2731535566957972
599.9437538695947 0.2715481547348336
599.8177409456335 0.2698818336023774
599.6917809463752 0.2681568881824938
599.5658738384843 0.2663756050144664
599.4400195886539 0.2645402427451068
599.3142181636049 0.26265301651333595
599.188469530086 0.260716086311594
599.0627736548739 0.25873154926260244
598.937130504773 0.2567014356518029
598.8115400466158 0.2546277084668932
598.6860022472626 0.2525122661187497
598.5605170736014 0.2503569479540571
598.4350844925477 0.24816354212003255
598.3097044710453 0.24593379530675866
598.1843769760651 0.24366942387251458
598.0591019746059 0.2413721258521984
597.9338794336945 0.23904359335742018
597.8087093203848 0.23668552489839173
597.6835916017583 0.23429963719051097
597.5585262449246 0.23188767605131377
597.43351321702 0.2294514260440307
597.308552485209 0.22699271858060807
597.1836440166834 0.22451343825760792
597.0587877786621 0.22201552726088708
596.9339837383919 0.21950098773752294
596.8092318631465 0.21697188209421167
596.6845321202272 0.2144303312388464
596.5598844769629 0.21187851083469417
596.4352889007091 0.20931864568352176
596.3107453588492 0.20675300239429065
596.1862538187936 0.20418388052706757
596.0618142479799 0.20161360242736986
595.9374266138727 0.19904450198421364
595.8130908839644 0.19647891255589683
595.6888070257736 0.19391915431150855
595.5645750068468 0.19136752123386133
595.4403947947569 0.18882626802183924
595.3162663571045 0.18629759711781899
595.1921896615169 0.1837836460697705
595.068164675648 0.18128647541890583
594.9441913671792 0.1788080572830313
594.8202697038189 0.1763502647840209
594.6963996533018 0.17391486244591406
594.57258118339 0.17150349766831754
594.4488142618724 0.16911769335911966
594.3250988565642 0.1667588417908228
594.201434935308 0.16442819972669015
594.077822465973 0.16212688484635596
593.9542614164549 0.15985587348556277
593.8307517546764 0.15761599969108997
593.7072934485865 0.1554079555797743
593.5838864661612 0.1532322929791989
593.4605307754033 0.1510894263171918
593.3372263443414 0.14897963671727854
593.2139731410314 0.1469030772473712
593.0907711335557 0.14485977925930657
592.9676202900226 0.14284965974676236
592.8445205785677 0.14087252963898825
592.7214719673522 0.1389281029373386
592.5984744245644 0.13701600659100716
592.475527918419 0.13513579099790013
592.3526324171565 0.1332869410062947
592.2297878890442 0.1314688872834271
592.1069943023758 0.12968101790850534
591.9842516254708 0.12792269004060688
591.8615598266755 0.12619324150657948
591.7389188743621 0.12449200215117504
591.616328736929 0.1228183047912535
591.493789382801 0.12117149561867352
591.3713007804291 0.11955094390230361
591.24886289829 0.11795605084895247
591.126475704887 0.11638625749559656
591.0041391687491 0.11484105152134064
590.8818532584314 0.1133199728865115
590.7596179425155 0.11182261822809811
590.6374331896083 0.11034864396473483
590.5152989683429 0.1088977680901418
590.3932152473789 0.10746977066062037
590.2711819954006 0.10606449300923276
590.1491991811195 0.10468183574575837
590.0272667732721 0.10332175562679032
589.9053847406211 0.10198426140351982
589.7835530519549 0.10066940877518862
589.6617716760877 0.0993772945932228
589.5400405818593 0.09810805047412961
589.4183597381357 0.09686183598792292
589.2967291138077 0.09563883159288306
589.1751486777929 0.09443923148666312
589.0536183990338 0.09326323653827413
588.9321382464985 0.09211104745536496
588.8107081891811 0.0909828583269596
588.6893281961011 0.08987885066382785
588.5679982363034 0.08879918803763097
588.4467182788585 0.08774401139661524
588.3254882928626 0.08671343511077165
588.2043082474369 0.08570754377388294
588.0831781117284 0.0847263897646421
587.9620978549094 0.08376999154494265
587.8410674461777 0.08283833265129002
587.7200868547565 0.08193136131589256
587.5991560498936 0.08104899063788938
587.4782750008633 0.08019109921301418
587.3574436769643 0.07935753212197096
587.2366620475208 0.07854810217429625
587.1159300818822 0.07776259130530867
586.9952477494235 0.07700075202898816
586.874615019544 0.07626230885877075
586.7540318616692 0.07554695962090247
586.6334982452487 0.07485437660067405
586.5130141397581 0.07418420747958326
586.3925795146973 0.07353607604076742
586.272194339592 0.07290958263979291
586.1518585839923 0.07230430445743602
586.0315722174737 0.07171979556941585
585.9113352096361 0.07115558688451819
585.7911475301053 0.07061118601631634
585.671009148531 0.07008607716426239
585.5509200345884 0.06957972108674422
585.4308801579774 0.06909155525152014
585.3108894884231 0.06862099424755597
585.1909479956745 0.06816743053674704
585.0710556495062 0.06773023561449572
584.9512124197175 0.06730876163499667
584.831418276132 0.06690234354081978
584.7116731885986 0.06651030171767436
584.5919771269903 0.06613194517477446
584.4723300612051 0.0657665752298495
584.3527319611657 0.06541348965637965
584.233182796819 0.06507198723000733
584.1136825381371 0.06474137259207284
583.9942311551164 0.0644209613316727
583.8748286177773 0.06411008517419231
583.7554748961657 0.06380809715457746
583.6361699603511 0.06351437664803287
583.5169137804281 0.06322833412971887
583.3977063265154 0.06294941553845655
583.2785475687562 0.06267710612735261
583.1594374773179 0.062410933696441025
583.0403760223928 0.06215047111846424
582.9213631741968 0.06189533808824127
582.8023989029708 0.061645202048054154
582.6834831789796 0.06139977826528709
582.5646159725122 0.06115882906337719
582.4457972538822 0.060922162232052324
582.3270269934271 0.060689628666971515
582.2083051615087 0.060461119311342425
582.089631728513 0.0602365614920927
581.9710066648499 0.06001591475996743
581.8524299409539 0.059799166355975826
581.7339015272831 0.05958632643536904
581.61542139432 0.059377423184605066
581.4969895125708 0.059172497966370856
581.3786058525664 0.05897160062271796
581.2602703848606 0.058774785057026206
581.1419830800322 0.05858210520213831
581.0237439086835 0.05839361146521477
580.9055528414406 0.058209347720284285
580.7874098489539 0.058029348897835564
580.669314901897 0.057853639198014145
580.5512679709682 0.05768223093088685
580.433269026889 0.05751512396466101
580.315318040405 0.05735230574164323
580.1974149822853 0.05719375180274615
580.0795598233232 0.05703942674531952
579.9617525343351 0.056889285526458735
579.8439930861616 0.056743275015255605
579.7262814496669 0.05660133569289948
579.6086175957387 0.056463403399271674
579.4910014952885 0.05632941102862212
579.3734331192511 0.05619929008484193
579.2559124385853 0.05607297201836684
579.1384394242731 0.05595038928135357
579.0210140473205 0.05583147605479667
578.9036362787564 0.05571616861994392
578.7863060896336 0.05560440536600991
578.6690234510281 0.05549612644580519
578.5517883340398 0.055391273109791625
578.4346007097914 0.055289786766394365
578.3174605494295 0.055191607831377554
578.2003678241238 0.05509667444120644
578.0833225050674 0.0550049211139268
577.9663245634766 0.05491627744592669
577.8493739705914 0.054830666933753096
577.7324706976747 0.05474800600688271
577.6156147160126 0.05466820335012188
577.4988059969148 0.05459115958341635
577.3820445117138 0.05451676735271951
577.2653302317656 0.05444491186873292
577.1486631284492 0.054375471911539096
577.0320431731667 0.05430832129905577
576.9154703373433 0.05424333079677491
576.7989445924276 0.05418037042614613
576.6824659098905 0.05411931211013345
576.5660342612271 0.054060032577628536
576.4496496179545 0.05400241643430045
576.333311951613 0.053946359296669834
576.2170212337664 0.05389177087922547
576.100777436001 0.05383857792153976
575.9845805299259 0.05378672684380119
575.8684304871733 0.05373618602493137
575.7523272793986 0.05368694760736646
575.6362708782793 0.05363902874627741
575.5202612555166 0.05359247223807254
575.4042983828338 0.053547346482778826
575.2883822319773 0.053503744756705024
575.1725127747162 0.05346178379477295
575.0566899828424 0.05342160170527119
574.9409138281703 0.053383355262631556
574.8251842825376 0.053347216645335246
574.7095013178039 0.05331336970537595
574.5938649058518 0.053282005872172106
574.4782750185866 0.05325331980674817
574.362731627936 0.053227504930960436
574.2472347058507 0.053204748961161716
574.1317842243031 0.053185229575800165
574.0163801552893 0.053169110342057846
573.901022470827 0.05315653701784506
573.7857111429565 0.05314763433270757
573.6704461437411 0.05314250333483498
573.5552274452662 0.053141219372069746
573.4400550196392 0.05314383075330018
573.3249288389907 0.053150358113636754
573.2098488754733 0.05316079448323857
573.0948151012617 0.053175106036370726
572.9798274885535 0.05319323347512086
572.864886009568 0.053215093982002096
572.7499906365471 0.05324058365809347
572.6351413417552 0.05326958034909972
572.5203380974784 0.053301946751204775
572.4055808760254 0.05333753368220701
572.2908696497271 0.05337618340134501
572.1762043909364 0.053417732863487964
572.0615850720284 0.05346201679979778
571.9470116654005 0.053508870527329035
571.8324841434718 0.05355813240379629
571.7180024786841 0.05360964586040626
571.6035666435006 0.05366326096449475
571.489176610407 0.05371883548398609
571.3748323519108 0.05377623544660738
571.2605338405418 0.05383533520749518
571.1462810488514 0.05389601705856048
571.0320739494132 0.05395817043091603
570.9179125148225 0.05402169075718229
570.8037967176967 0.05408647807297014
570.6897265306752 0.054152435445820817
570.575701926419 0.05421946732506999
570.4617228776111 0.054287477907323516
570.3477893569561 0.05435636960946865
570.2339013371808 0.05442604173456707
570.1200587910334 0.05449638940586664
570.0062616912843 0.05456730283098844
569.892510010725 0.054638666942642626
569.7788037221693 0.05471036144465279
569.6651427984524 0.05478226127336374
569.5515272124311 0.05485423746545122
569.4379569369843 0.05492615840447147
569.3244319450118 0.05499789140103287
569.2109522094358 0.05506930454585871
569.0975177031996 0.05514026876193901
568.984128399268 0.05521065997193786
568.8707842706276 0.05528036129044401
568.7574852902867 0.05534926514779931
568.6442314312743 0.055417275253216824
568.5310226666419 0.0554843083096977
568.4178589694616 0.055550295401651635
568.3047403128274 0.05561518298781306
568.1916666698548 0.055678933446573965
568.0786380136803 0.05574152513760222
567.965654317462 0.05580295196197836
567.8527155543796 0.055863222422295036
567.7398216976334 0.055922358203489037
567.6269727204457 0.05598039231383781
567.5141685960599 0.05603736684280256
567.4014092977405 0.056093330407615986
567.2886947987735 0.056148335372994525
567.1760250724657 0.05620243493770897
567.0634000921456 0.05625568018753097
566.9508198311627 0.056308117216109455
566.8382842628874 0.05635978441347389
566.7257933607117 0.05641071001626046
566.6133470980484 0.05646091000454944
566.5009454483313 0.05651038641778689
566.3885883850157 0.05655912614712958
566.2762758815777 0.05660710024422605
566.1640079115142 0.05665426376769699
566.0517844483436 0.05670055616900179
565.9396054656048 0.056745902199868824
565.8274709368582 0.05679021330464797
565.7153808356848 0.05683338944363239
565.6033351356864 0.056875321278189325
565.4913338104859 0.05691589263605454
565.3793768337275 0.056954983165824084
565.2674641790754 0.05699247108387224
565.1555958202155 0.05702823591484967
565.0437717308539 0.05706216112860929
564.9319918847177 0.05709413658179799
564.820256255555 0.05712406068119548
564.7085648171344 0.057151842197807334
564.5969175432452 0.05717740167525489
564.4853144076978 0.057200672392544144
564.3737553843232 0.05722160085917409
564.2622404469726 0.057240146839078965
564.1507695695184 0.057256282918303925
564.0393427258533 0.057269993648900924
563.927959889891 0.057281274317600106
563.8166210355655 0.05729012940170752
563.7053261368313 0.0572965707859023
563.5940751676637 0.057300615821700526
563.4828681020588 0.05730228531601607
563.3717049140323 0.05730160153630657
563.2605855776213 0.05729858631727079
563.1495100668833 0.057293259348006643
563.0384783558954 0.057285636709278505
562.9274904187565 0.05727572971843292
562.8165462295846 0.05726354412509119
562.7056457625188 0.057249079684536845
562.5947889917187 0.057232330118537365
562.4839758913637 0.057213283455715185
562.3732064356541 0.05719192272638937
562.2624805988103 0.057168226970687686
562.1517983550726 0.05714217250432031
562.0411596787023 0.05711373437439362
561.9305645439808 0.05708288792844298
561.8200129252091 0.05704961041390225
561.7095047967091 0.05701388252278674
561.5990401328226 0.05697568979751601
561.4886189079116 0.05693502381854918
561.3782410963586 0.056891883102695114
561.2679066725655 0.056846273652212044
561.1576156109551 0.056798209108803344
561.04736788597 0.0567477104826827
560.9371634720726 0.05669480544449598
560.8270023437458 0.05663952718627799
560.7168844754923 0.056581912876101204
560.6068098418349 0.05652200174888515
560.4967784173164 0.0564598328922657
560.3867901764994 0.05639544280079703
560.2768450939667 0.05632886278350957
560.1669431443212 0.05626011631843771
560.0570843021851 0.05618921645285511
559.9472685422012 0.056116163349299183
559.8374958390317 0.05604094207500459
559.7277661673589 0.05596352072612352
559.6180795018848 0.05588384896825855
559.5084358173316 0.05580185706180767
559.3988350884407 0.0557174554247682
559.2892772899738 0.055630534767646796
559.179762396712 0.05554096681557552
559.0702903834565 0.05544860561240889
558.9608612250279 0.055353289381198906
558.851474896267 0.05525484289580464
558.7421313720333 0.05515308030022043
558.6328306272073 0.05504780829618705
558.5235726366882 0.05493882960639293
558.414357375395 0.05482594661059734
558.3051848182665 0.054708965045649566
558.1960549402611 0.05458769765795723
558.0869677163566 0.05446196769847908
557.9779231215507 0.054331612155826325
557.8689211308599 0.05419648463225601
557.7599617193212 0.054056457779962507
557.6510448619903 0.05391142523061001
557.5421705339427 0.0537613029689044
557.4333387102736 0.05360603012057682
557.324549366097 0.05344556914560468
557.215802476547 0.05327990544818404
557.1070980167768 0.053109046435008696
556.9984359619589 0.05293302007215649
556.8898162872852 0.05275187300756094
556.7812389679672 0.05256566834009714
556.6727039792354 0.05237448312719647
556.5642112963397 0.05217840573024889
556.4557608945496 0.0519775331005895
556.3473527491534 0.051771968108507024
556.2389868354591 0.05156181701348275
556.1306631287932 0.05134718716597436
556.0223816045024 0.051128185019815746
555.914142237952 0.050904914520170944
555.8059450045265 0.05067747591554497
555.6977898796297 0.05044596502421839
555.5896768386846 0.05021047296640532
555.4816058571329 0.04997108635413967
555.373576910436 0.049727887912142346
555.2655899740743 0.04948095748543239
555.1576450235465 0.049230373373904214
555.0497420343714 0.04897621392104635
554.9418809820861 0.048718559274021266
554.834061842247 0.048457493225700476
554.7262845904297 0.04819310504631662
554.6185492022282 0.047925491213170676
554.5108556532559 0.047654756951311945
554.4032039191452 0.047381017506075256
554.295593975547 0.0471043990795073
554.1880257981314 0.04682503937655758
554.0804993625875 0.0465430877229421
553.9730146446227 0.04625870473411004
553.8655716199642 0.04597206153312372
553.7581702643569 0.04568333853371587
553.6508105535653 0.045392723822616374
553.5434924633724 0.04510041119175233
553.4362159695804 0.044806597885429386
553.3289810480095 0.04451148213955997
553.2217876744992 0.0442152605989643
553.1146358249073 0.04391812570430868
553.0075254751108 0.0436202631422441
552.9004566010052 0.0433218494505999
552.7934291785043 0.04302304986520384
552.6864431835411 0.042724016486197
552.5794985920668 0.042424886829979816
552.4725953800514 0.04212578281856744
552.3657335234835 0.04182681024176225
552.2589129983704 0.041528058709754116
552.1521337807376 0.04122960209527984
552.0453958466294 0.04093149944598161
551.9386991721084 0.04063379632985779
551.8320437332561 0.04033652656035922
551.7254295061722 0.040039714233415166
551.6188564669749 0.03974337599698288
551.5123245918006 0.0394475234651198
551.4058338568049 0.03915216568333044
551.2993842381608 0.03885731155033923
551.1929757120604 0.03856297210344326
551.0866082547142 0.03826916258022151
550.9802818423505 0.03797590417832615
550.8739964512165 0.037683225447068334
550.7677520575772 0.03739116325901523
550.6615486377166 0.03709976332633429
550.5553861679364 0.036809080244467746
550.4492646245568 0.03651917706421833
550.3431839839161 0.03623012441179704
550.2371442223713 0.035941999194047614
550.1311453162969 0.035654882942307474
550.0251872420862 0.03536885986251811
549.9192699761504 0.035084014670744366
549.813393494919 0.03480043030174191
549.7075577748394 0.03451818558332137
549.6017627923775 0.034237352970779816
549.496008524017 0.03395799643357528
549.39029494626 0.03368016958077356
549.2846220356263 0.03340391410283168
549.178989768654 0.03312925859534338
549.0733981218995 0.032856217815916654
548.9678470719364 0.032584792408956106
548.8623365953572 0.0323149691153856
548.7568666687721 0.03204672146598678
548.651437268809 0.03178001093871976
548.546048372114 0.03151478854284319
548.4406999553512 0.031250996776548086
548.3353919952024 0.03098857189074155
548.2301244683676 0.030727446380118914
548.1248973515645 0.030467551614177003
548.0197106215286 0.03020882051563895
547.9145642550135 0.029951190192102788
547.8094582287903 0.029694604428607507
547.7043925196482 0.029439015954168125
547.5993671043942 0.02918438840394622
547.4943819598528 0.028930697910234983
547.3894370628667 0.028677934269413386
547.284532390296 0.028426101647914745
547.1796679190187 0.028175218807425777
547.0748436259304 0.027925318847351225
546.9700594879446 0.027676448480341252
546.8653154819922 0.027428666873700935
546.760611585022 0.027182044105162964
546.6559477740005 0.026936659295183175
546.5513240259115 0.026692598489128718
546.446740317757 0.026449952371041776
546.3421966265557 0.026208813895784278
546.2376929293447 0.02596927592812942
546.1332292031785 0.025731428975715998
546.0288054251288 0.025495359097817485
545.924421572285 0.025261146063803527
545.8200776217545 0.02502886182435668
545.7157735506613 0.02479856934533162
545.6115093361477 0.024570321839221178
545.5072849553728 0.02434416241303348
545.4031003855138 0.024120124134694075
545.2989556037647 0.023898230503483123
545.1948505873374 0.023678496294157622
545.0907853134611 0.023460928729931156
544.9867597593822 0.02324552892689841
544.8827739023644 0.023032293542345997
544.7788277196892 0.02282121655199339
544.6749211886549 0.022612291076900253
544.5710542865776 0.022405511179654097
544.4672269907903 0.022200873551575358
544.3634392786436 0.02199837901791332
544.2596911275049 0.021798033796156906
544.1559825147596 0.021599850453285503
544.0523134178095 0.021403848520601215
543.9486838140742 0.021210054739221534
543.8450936809904 0.02101850292473011
543.7415429960118 0.020829233455342485
543.6380317366094 0.02064229240352406
543.5345598802713 0.020457730345758096
543.4311274045027 0.02027560089845153
543.3277342868262 0.020095959039311884
543.2243805047809 0.0199188592824429
543.1210660359237 0.019744353781563594
543.0177908578282 0.019572490438921352
542.914554948085 0.01940331109749286
542.8113582843017 0.019236849890992995
542.7082008441034 0.0190731318201396
542.6050826051315 0.018912171614812394
542.502003545045 0.018753972930537783
542.3989636415197 0.018598527914595646
542.2959628722479 0.018445817162484588
542.1930012149395 0.01829581007008072
542.090078647321 0.018148465571206675
541.9871951471357 0.01800373323509258
541.8843506921442 0.017861554683973584
541.7815452601236 0.01772186527838515
541.678778828868 0.0175845960071002
541.5760513761884 0.017449675510498246
541.4733628799123 0.01731703216081104
541.3707133178846 0.01718659612034527
541.2681026679666 0.017058301299535433
541.1655309080362 0.01693208714050647
541.0629980159885 0.016807900158559055
540.9605039697353 0.01668569518338668
540.8580487472047 0.016565436253493073
540.7556323263422 0.016447097130777046
540.6532546851092 0.016330661417028818
540.5509158014845 0.016216122269571944
540.4486156534633 0.016103481728879748
540.3463542190572 0.015992749686078507
540.2441314762948 0.015883942532233773
540.1419474032213 0.015777081543654512
540.039801977898 0.015672191067652882
539.9376951784037 0.015569296580886013
539.8356269828331 0.015468422697255336
539.7335973692974 0.015369591204181238
539.6316063159248 0.015272819204833971
539.5296538008598 0.015178117439625792
539.4277398022634 0.01508548885313668
539.3258642983131 0.014994927462937275
539.2240272672028 0.014906417574858052
539.1222286871431 0.014819933375625455
539.0204685363609 0.014735438918948808
538.9187467930994 0.014652888505706991
538.8170634356185 0.014572227443435788
538.7154184421945 0.014493393155468106
538.6138117911197 0.014416316596410112
538.5122434607032 0.01434092391867645
538.4107134292702 0.014267138325029719
538.3092216751625 0.014194882034844623
538.207768176738 0.014124078287430963
538.1063529123709 0.01405465330437538
538.0049758604517 0.01398653813453096
537.9036369993876 0.013919670309955966
537.8023363076013 0.013853995248563157
537.7010737635325 0.013789467349217314
537.5998493456367 0.013726050737098167
537.4986630323856 0.01366371963088069
537.3975148022674 0.01360245831809551
537.2964046337864 0.013542260740383793
537.1953325054627 0.01348312970562022
537.0942983958332 0.01342507575845493
536.9933022834505 0.01336811575416723
536.8923441468831 0.013312271192283497
536.7914239647164 0.013257566375763653
536.6905417155514 0.013204026468323136
536.5896973780049 0.01315167552638508
536.4888909307103 0.013100534583079871
536.3881223523169 0.01305061985961645
536.2873916214899 0.01300194117430632
536.1866987169107 0.012954500611739627
536.0860436172765 0.012908291504394633
535.9854263013005 0.012863297766711817
535.8848467477125 0.012819493607854575
535.7843049352572 0.012776843634567906
535.6838008426961 0.01273530334029084
535.5833344488062 0.01269481996159238
535.4829057323806 0.012655333668669
535.3825146722284 0.012616779043611137
535.2821612471741 0.012579086788943877
535.1818454360587 0.012542185599992631
535.0815672177387 0.012506004128263738
534.9813265710865 0.012470472959532857
534.8811234749903 0.012435526529791444
534.7809579083544 0.012401104904675758
534.6808298500983 0.01236715535336119
534.580739279158 0.012333633655953026
534.4806861744847 0.012300505093818435
534.3806705150457 0.012267745084675546
534.2806922798238 0.012235339438101485
534.1807514478177 0.01220328422190121
534.0808479980416 0.012171585244906568
533.9809819095259 0.012140257176677384
533.8811531613159 0.012109322338652025
533.7813617324732 0.012078809214015327
533.681607602075 0.012048750734409327
533.5818907492137 0.012019182410195527
533.4822111529977 0.011990140376946557
533.3825687925511 0.011961659433979518
533.282963647013 0.011933771150920397
533.183395695539 0.011906502115507929
533.0838649172994 0.011879872390212638
532.9843712914804 0.011853894237000727
532.8849147972841 0.01182857115902114
532.7854954139273 0.011803897295569403
532.6861131206429 0.011779857192850834
532.5867678966794 0.011756425958395949
532.4874597213001 0.01173356979201796
532.3881885737845 0.011711246871553803
532.2889544334274 0.011689408557850594
532.1897572795386 0.011668000871089339
532.0905970914437 0.011646966180069735
531.9914738484836 0.011626245037889836
531.8923875300145 0.011605778091895128
531.7933381154081 0.011585507993021462
531.6943255840517 0.011565381229844868
531.5953499153475 0.011545349815743806
531.4964110887132 0.011525372763469767
531.3975090835818 0.011505417289863836
531.2986438794018 0.011485459704116997
531.1998154556368 0.011465485945433064
531.1010237917654 0.011445491749734813
531.0022688672824 0.01142548243958944
530.9035506616967 0.011405472346285124
530.8048691545331 0.011385483887356846
530.7062243253316 0.011365546336304006
530.6076161536473 0.011345694333216135
530.5090446190504 0.011325966195082835
530.4105097011263 0.011306402092303396
530.3120113794757 0.011287042163040025
530.2135496337145 0.011267924639381062
530.1151244434734 0.011249084058700714
530.0167357883985 0.011230549630159408
529.918383648151 0.01121234382011463
529.820068002407 0.011194481211550244
529.7217888308579 0.011176967681831886
529.6235461132102 0.011159799930574749
529.5253398291852 0.011142965375664234
529.4271699585194 0.011126442421032903
529.3290364809643 0.011110201085247512
529.2309393762863 0.01109420396583967
529.132878624267 0.011078407501208252
529.0348542047032 0.011062763480311346
528.9368660974056 0.011047220740719878
528.8389142822012 0.011031726988294301
528.7409987389314 0.011016230667041936
528.6431194474519 0.011000682805822906
528.5452763876344 0.010985038769525722
528.447469539365 0.010969259846137707
528.3496988825443 0.01095331460759339
528.2519643970885 0.01093717999117218
528.154266062928 0.010920842059168708
528.0566038600085 0.010904296407151804
527.9589777682905 0.010887548204863463
527.861387767749 0.010870611868153137
527.763833838374 0.010853510374735312
527.6663159601706 0.010836274250432824
527.5688341131578 0.01081894026538883
527.4713882773704 0.010801549890998973
527.3739784328573 0.010784147577586771
527.2766045596823 0.010766778919770776
527.1792666379239 0.010749488780773754
527.0819646476754 0.010732319448451223
526.9846985690447 0.010715308894493153
526.8874683821543 0.010698489204159872
526.7902740671419 0.010681885237185022
526.693115604159 0.01066551357141506
526.5959929733723 0.010649381769669964
526.4989061549629 0.010633487997687001
526.4018551291267 0.010617821007301314
526.3048398760743 0.010602360484783373
526.2078603760303 0.010587077750044667
526.1109166092348 0.010571936778787545
526.0140085559414 0.010556895507154931
525.9171361964189 0.010541907367502953
525.8202995109507 0.010526922995012174
525.7234984798345 0.01051189203830876
525.6267330833823 0.010496765003334968
525.5300033019212 0.0104814950585435
525.433309115792 0.010466039731133652
525.3366505053505 0.010450362428423043
525.240027450967 0.01043443372539405
525.1434399330259 0.010418232368682688
525.0468879319262 0.010401745958433184
524.9503714280813 0.010384971282084444
524.853890401919 0.010367914287785912
524.7574448338816 0.010350589699232044
524.6610347044254 0.010333020287702098
524.5646599940216 0.010315235830451774
524.4683206831553 0.010297271796799996
524.3720167523261 0.010279167813823159
524.275748182048 0.010260965972091338
524.1795149528491 0.010242709038029148
524.083317045272 0.010224438643024731
523.9871544398735 0.010206193520208413
523.8910271172248 0.010188007857847115
523.7949350579108 0.010169909833637745
523.6988782425315 0.010151920387016084
523.6028566517006 0.010134052277214024
523.5068702660459 0.010116309463556001
523.4109190662098 0.010098686831848417
523.3150030328486 0.010081170277150619
523.2191221466329 0.010063737139283538
523.1232763882475 0.010046356973648043
523.0274657383912 0.010028992626855722
522.9316901777771 0.010011601574803948
522.8359496871324 0.009994137470632315
522.7402442471982 0.009976551841875283
522.6445738387299 0.009958795870373289
522.548938442497 0.009940822185368788
522.453338039283 0.009922586599789347
522.3577726098856 0.009904049722035293
522.2622421351163 0.00988517838054424
522.1667465958006 0.009865946805802
522.0712859727785 0.009846337524018884
521.9758602469035 0.009826341928016086
521.8804693990434 0.009805960503518002
521.7851134100798 0.009785202702542586
521.6897922609082 0.009764086469370709
521.5945059324384 0.009742637438148221
521.4992544055941 0.0097208878339705
521.4040376613124 0.009698875120844627
521.3088556805449 0.009676640449758904
521.2137084442568 0.009654226967825549
521.1185959334273 0.009631678054819659
521.0235181290495 0.009609035556188172
520.9284750121307 0.009586338081654629
520.8334665636911 0.009563619435904775
520.7384927647657 0.009540907242595528
520.6435535964029 0.009518221815308835
520.548649039665 0.009495575319363304
520.4537790756281 0.009472971256992065
520.3589436853821 0.00945040429572244
520.2641428500307 0.009427860446381607
520.1693765506911 0.009405317583484007
520.0746447684949 0.009382746287409713
519.9799474845867 0.009360110975236728
519.8852846801254 0.009337371275870325
519.7906563362833 0.009314483595624383
519.6960624342465 0.009291402813042627
519.6015029552146 0.009268084036776474
519.5069778804015 0.009244484357951716
519.4124871910338 0.009220564528755014
519.3180308683527 0.009196290501929036
519.2236088936124 0.009171634771368838
519.1292212480813 0.009146577461843731
519.0348679130407 0.009121107125715974
518.9405488697859 0.009095221216004307
518.8462640996261 0.009068926217803813
518.7520135838834 0.00904223743341049
518.6577973038941 0.009015178430011386
518.5636152410077 0.008987780171938867
518.4694673765872 0.008960079871756036
518.3753536920095 0.008932119605347085
518.2812741686646 0.008903944745323458
518.1872287879563 0.008875602274051913
518.0932175313018 0.008847139042209528
517.9992403801316 0.008818600040788016
517.90529731589 0.008790026753832574
517.8113883200347 0.00876145565593792
517.7175133740363 0.008732916912767315
517.6236724593799 0.008704433334832413
517.5298655575629 0.008676019624804542
517.4360926500967 0.00864768194708435
517.3423537185064 0.008619417835727358
517.2486487443296 0.0085912164435674
517.1549777091179 0.008563059122039253
517.0613405944364 0.008534920308289375
516.9677373818629 0.008506768684178942
516.874168052989 0.008478568561206044
516.7806325894198 0.008450281436598258
516.6871309727733 0.008421867659209055
516.593663184681 0.008393288139638426
516.5002292067874 0.008364506037349787
516.4068290207507 0.008335488358543816
516.3134626082423 0.008306207402120786
516.2201299509466 0.008276641997078631
516.1268310305613 0.008246778482920877
516.0335658287977 0.008216611394756967
515.9403343273798 0.008186143826366626
515.8471365080449 0.008155387457134166
515.753972352544 0.008124362241911197
515.6608418426405 0.008093095776060193
515.5677449601118 0.008061622360619133
515.4746816867477 0.008029981804233262
515.3816520043514 0.007998218008763602
515.2886558947397 0.007966377393896405
515.1956933397419 0.007934507222329957
515.1027643212005 0.007902653890950873
515.0098688209717 0.00787086125469027
514.9170068209238 0.007839169048426967
514.824178302939 0.007807611468421939
514.7313832489124 0.007776215968499626
514.6386216407516 0.007745002317762122
514.545893460378 0.007713981956385347
514.4531986897255 0.007683157674383373
514.3605373107412 0.007652523625611932
514.2679093053853 0.007622065676196135
514.1753146556309 0.007591762073527858
514.082753343464 0.007561584409492661
513.9902253508837 0.007531498840141516
513.897730659902 0.007501467514062047
513.8052692525438 0.007471450153618321
513.7128411108471 0.007441405727331191
513.6204462168625 0.00741129414817982
513.5280845526539 0.007381077931678448
513.4357561002979 0.0073507237492135055
513.3434608418839 0.007320203816296118
513.2511987595143 0.007289497061889562
513.1589698353046 0.007258590033568763
513.0667740513825 0.007227477503632601
512.9746113898891 0.007196162752989216
512.8824818329782 0.0071646575222328495
512.7903853628163 0.007132981632325164
512.698321961583 0.007101162290179828
512.6062916114703 0.007069233106720939
512.5142942946832 0.0070372328661726866
512.4223299934395 0.007005204094990872
512.3303986899697 0.006973191486615887
512.2385003665169 0.006941240243771699
512.1466350053373 0.006909394403191742
512.0548025886995 0.006877695208250383
511.9630030988851 0.0068461795930404605
511.871236518188 0.006814878837007128
511.77950282891516 0.006783817442527352
511.68780201338603 0.006753012279060491
511.59613405393293 0.0067224720270440685
511.50449893290056 0.006692196942972385
511.4128966326465 0.006662178954534369
511.3213271355408 0.0066324020818019636
511.22979042396616 0.006602843167732115
511.1382864803182 0.006573472889201503
511.0468152870045 0.006544257008869282
510.95537682644596 0.006515157818812831
510.8639710810755 0.006486135719447764
510.77259803333885 0.006457150872026458
510.68125766569426 0.006428164860199648
510.5899499606127 0.006399142295843232
510.4986749005773 0.00637005230658778
510.4074324680841 0.006340869847171903
510.3162226456413 0.006311576783666077
510.2250454157698 0.006282162708525468
510.1339007610031 0.006252625454966759
510.0427886638868 0.00622297129091934
509.95170910697954 0.0061932147853112195
509.8606620728518 0.006163378352227446
509.76964754408687 0.006133491491024121
509.6786655032804 0.006103589752310658
509.5877159330406 0.006073713470350642
509.4967988159877 0.00604390631148807
509.40591413475477 0.006014213695306809
509.3150618719869 0.005984681150111906
509.2242420103419 0.005955352666803653
509.1334545324898 0.0059262691151786805
509.0426994211128 0.005897466784176701
508.95197665890566 0.00586897610266501
508.86128622857564 0.005840820590232887
508.77062811284185 0.005813016078424569
508.6800022944361 0.005785570232233046
508.58940875610244 0.005758482389917429
508.498847480597 0.00573174372675939
508.4083184506885 0.005705337735727786
508.3178216491576 0.005679241005657592
508.22735705879745 0.005653424265965751
508.13692466241355 0.005627853656565008
508.04652444282317 0.005602492172901161
507.95615638285625 0.005577301229271115
507.86582046535494 0.005552242279036635
507.77551667317323 0.005527278428212878
507.6852449891776 0.005502375979247536
507.59500539624673 0.0054775058446279055
507.5047978772712 0.005452644775100452
507.41462241515416 0.0054277763546176855
507.3244789928104 0.005402891723288838
507.2343675931673 0.005377990000289765
507.1442881991641 0.0053530783904482395
507.05424079375246 0.005328171970596072
506.9642253598957 0.005303293164300692
506.8742418805696 0.005278470925757695
506.7842903387619 0.005253739664966935
506.6943707174722 0.005229137956392267
506.60448299971273 0.005204707081725495
506.51462716850716 0.005180489463803214
506.42480320689157 0.005156527052928243
506.3350110979138 0.005132859728649439
506.24525082463407 0.005109523779393563
506.1555223701243 0.005086550519247301
506.0658257174686 0.005063965095787249
505.9761608497629 0.005041785535345076
505.88652775011536 0.005020022062796904
505.7969264016457 0.0049986767222174
505.70735678748594 0.004977743312984462
505.61781889078003 0.004957207643599708
505.5283126946837 0.004937048093103326
505.43883818236475 0.004917236457975415
505.3493953370027 0.004897739051309174
505.2599841417891 0.004878518011243393
505.17060457992756 0.004859532767525503
505.0812566346333 0.004840741608973639
504.9919402891335 0.004822103290733197
504.9026555266673 0.004803578618744485
504.81340233048536 0.004785131949797667
504.7241806838507 0.004766732548915157
504.6349905700379 0.004748355751437714
504.5458319723332 0.004729983884860352
504.45670487403487 0.004711606914897057
504.36760925845306 0.004693222791042242
504.2785451089093 0.004674837478649143
504.18951240873736 0.004656464676787343
504.10051114128265 0.004638125233393348
504.011541289902 0.004619846281023276
503.92260283796463 0.004601660127380472
503.83369576885076 0.004583602944315756
503.7448200659529 0.004565713306799016
503.6559757126752 0.004548030639150683
503.56716269243304 0.004530593629360926
503.4783809886541 0.004513438673496145
503.3896305847776 0.0044965984109315155
503.30091146425406 0.004480100407530301
503.21222361054606 0.004463966038040004
503.1235670071278 0.004448209611135692
503.0349416374849 0.004432837771013197
502.9463474851149 0.004417849198597057
502.8577845335266 0.0044032346237043675
502.76925276624075 0.004388977147348247
502.6807521667897 0.004375052861261849
502.59228271871706 0.004361431740132518
502.50384440557826 0.004348078771417145
502.4154372109405 0.004334955278378507
502.32706111838206 0.0043220203844862
502.23871611149315 0.0043092325618703225
502.1504021738754 0.004296551203297444
502.062119289142 0.004283938156291668
501.9738674409176 0.004271359159568439
501.8856466128384 0.004258785125832041
501.79745678855204 0.004246193221046868
501.7092979517178 0.004233567698292858
501.6211700860065 0.004220900453945221
501.53307317509996 0.004208191284787641
501.4450072026921 0.004195447836372688
501.35697215248774 0.0041826852449980394
501.26896800820344 0.004169925487628255
501.1809947535673 0.004157196465471621
501.09305237231837 0.004144530857289727
501.00514084820776 0.0041319647874603115
500.91726016499734 0.004119536360999173
500.8294103064608 0.004107284122871772
500.741591256383 0.00409524550182103
500.6538029985604 0.0040834552994700665
500.5660455168005 0.004071944283621072
500.47831879492253 0.004060737940539135
500.39062281675655 0.004049855434737055
500.30295756614447 0.004039308816626928
500.2153230269393 0.004029102508677545
500.1277191830053 0.004019233089811896
500.04014601821814 0.004009689386113366
499.95260351646465 0.004000452863945543
499.8650916616431 0.003991498309780617
499.7776104376629 0.00398279476986896
499.6901598284449 0.003974306712756267
499.602739817921 0.003965995369005964
499.51535039003454 0.0039578201956103065
499.42799152873977 0.0039497404077713325
499.34066321800253 0.003941716518160425
499.25336544179976 0.0039337118235443745
499.1660981841194 0.003925693780786376
499.07886142896086 0.003917635218611951
498.9916551603345 0.003909515338004777
498.9044793622621 0.0039013204623987046
498.8173340187764 0.0038930445086459726
498.73021911392146 0.0038846891606747025
498.6431346317523 0.00387626373937715
498.5560805563352 0.0038677847741382023
498.46905687174745 0.0038592752930578984
498.38206356207763 0.0038507638598873246
498.2951006114253 0.00384228339555709
498.2081680039013 0.0038338698305494237
498.1212657236271 0.0038255606409208598
498.0343937547359 0.0038173933252722025
497.9475520813713 0.0038094038822053143
497.86074068768846 0.0038016253477317677
497.7739595578534 0.0037940864496912854
497.6872086760431 0.0037868104316160895
497.6004880264457 0.003779814091806135
497.5137975932603 0.0037731070749324525
497.427137360697 0.0037666914435921595
497.3405073129769 0.003760561546278316
497.2539074343323 0.00375470418664331
497.167337709006 0.0037490990871670116
497.0807981212523 0.003743719628856371
496.99428865533605 0.003738533837845829
496.9078092955333 0.0037335055801619543
496.821360026131 0.003728595917827036
496.7349408314269 0.0037237645732294193
496.6485516957299 0.003718971444514005
496.5621926033595 0.0037141781128146654
496.4758635386464 0.003709349282527591
496.38956448593217 0.003704454098500341
496.3032954295691 0.0036994672888706124
496.2170563539204 0.003694370089146927
496.1308472433602 0.0036891509117087137
496.04466808227346 0.003683805734873877
495.958518855056 0.0036783381966556086
495.8723995461146 0.0036727593898718165
495.78631013986654 0.0036670873669292694
495.7002506207403 0.0036613463739280077
495.61422097317484 0.0036555658442780346
495.5282211816201 0.003649779191371799
495.4422512305369 0.003644022447661839
495.3563111043967 0.0036383328034382324
495.2704007876816 0.003632747102458449
495.18452026488484 0.0036273003532125286
495.09866952051004 0.0036220243139266375
495.01284853907174 0.0036169462064811215
494.92705730509533 0.0036120876093213915
494.8412958031166 0.0036074635724065987
494.75556401768245 0.0036030819885281397
494.66986193335003 0.00359894324528819
494.58418953468765 0.0035950401710482223
494.498546806274 0.0035913582766685347
494.4129337326987 0.0035878762833121453
494.3273502985617 0.0035845669154286938
494.241796488474 0.0035813979277061272
494.1562722870568 0.0035783333256709606
494.0707776789424 0.003575334732106719
493.98531264877346 0.003572362845809141
493.89987718120346 0.003569378935648851
493.81447126089614 0.0035663463115891613
493.72909487252633 0.00356323171526637
493.64374800077894 0.0035600065759317074
493.5584306303499 0.0035566480828669797
493.47314274594555 0.0035531400325956356
493.38788433228274 0.003549473418041491
493.302655374089 0.0035456467368919628
493.2174558561023 0.003541666007405477
493.1322857630711 0.0035375444913301976
493.04714507975467 0.0035333021350359515
492.96203379092265 0.0035289647509438964
492.876951881355 0.0035245629714565764
492.7918993358425 0.003520131016433618
492.7068761391862 0.0035157053224994994
492.62188227619777 0.0035113230878077266
492.5369177316993 0.0035070207891394847
492.45198249052333 0.0035028327292296853
492.367076537513 0.0034987896709832204
492.2821998575216 0.0034949176117913153
492.1973524354132 0.003491236745638881
492.1125342560621 0.0034877606533170956
492.0277453043532 0.0034844957521104935
491.9429855651815 0.0034814410261736904
491.8582550234528 0.003478588047830253
491.7735536640829 0.0034759212886679236
491.68888147199834 0.0034734187079909326
491.6042384321359 0.003471052595378759
491.5196245294426 0.0034687906342049787
491.4350397488761 0.003466597144382818
491.35048407540404 0.0034644344556436545
491.26595749400474 0.003462264357615149
491.18145998966673 0.003460049570017513
491.096991547389 0.003457755175569561
491.0125521521805 0.003455349959705199
490.9281417890609 0.0034528076049018443
490.84376044305975 0.0034501076931371766
490.7594080992173 0.003447236477535798
490.675084742584 0.00344418739330735
490.59079035822026 0.003440961288289446
490.50652493119713 0.0034375663643649054
490.42228844659564 0.0034340178323231216
490.33808088950724 0.0034303372939137604
490.2539022450336 0.0034265518754752976
490.1697524982866 0.0034226931471965684
490.0856316343882 0.0034187958703982735
490.0015396384709 0.003414896621897787
489.9174764956769 0.0034110323492644945
489.83344219115907 0.003407238913423923
489.7494367100803 0.003403549675501244
489.6654600376137 0.0033999941830182125
489.5815121589423 0.003396597006620512
489.49759305925966 0.0033933767725936605
489.4137027237692 0.0033903454287313524
489.3298411376846 0.0033875077719849114
489.2460082862297 0.003384861256068792
489.1622041546384 0.0033823960862583292
489.0784287281548 0.0033800955973966314
488.9946819920329 0.0033779369000772365
488.9109639315371 0.0033758917695180407
488.82727453194167 0.0033739277421922904
488.74361377853114 0.003372009377209121
488.65998165659977 0.0033700996330450375
488.5763781514524 0.003368161305774271
488.4928032484034 0.0033661584725987875
488.4092569327775 0.0033640578843222857
488.32573918990954 0.003361830252463382
488.242250005144 0.0033594513808660282
488.1587893638358 0.0033569030977814575
488.0753572513496 0.0033541739522292553
487.99195365306014 0.003351259647677053
487.9085785543523 0.0033481631963591806
487.82523194062077 0.003344894788472248
487.74191379727023 0.003341471381622843
487.65862410971545 0.0033379160268126166
487.5753628633809 0.0033342569575159197
487.49213004370137 0.0033305264776269483
487.4089256361214 0.003326759691866683
487.32574962609533 0.0033229931283513315
487.24260199908775 0.0033192633071824286
487.1594827405728 0.0033156053109752587
487.0763918360348 0.0033120514131134995
486.9933292709679 0.0033086298172146996
486.9102950308762 0.0033053635568911317
486.8272891012735 0.003302269598599773
486.7443114676837 0.0032993581823968763
486.6613621156404 0.003296632426100265
486.57844103068703 0.0032940882080556675
486.49554819837715 0.0032917143328126067
486.4126836042738 0.0032894929729736988
486.32984723395026 0.003287400369703737
486.24703907298914 0.003285407764307361
486.1642591069832 0.0032834825242932476
486.08150732153507 0.003281589419782215
485.998783702257 0.0032796920002936113
485.91608823477105 0.0032777540180729493
485.83342090470916 0.003275740842354871
485.75078169771285 0.0032736208093660213
485.66817059943367 0.003271366455429676
485.58558759553284 0.0032689555851451637
485.5030326716811 0.003266372133101428
485.4205058135593 0.003263606785675979
485.3380070068579 0.0032606573388711084
485.2555362372768 0.0032575287784607746
485.173093490526 0.0032542330795761122
485.0906787523252 0.003250788733805605
485.0082920084034 0.003247220022522412
484.9259332444998 0.0032435560650290237
484.8436024463628 0.0032398296788794085
484.7612995997509 0.0032360760970314892
484.679024690432 0.0032323315920302002
484.5967777041839 0.0032286320610039393
484.5145586267937 0.0032250116267336713
484.43236744405857 0.0032215013093822515
484.35020414178484 0.0032181278206553344
484.2680687057889 0.0032149125273403622
484.1859611218965 0.003211870624524633
484.10388137594316 0.003209010550555771
484.0218294537739 0.0032063336663582373
483.9398053412432 0.003203834211372221
483.85780902421544 0.0032014995375752807
483.7758404885644 0.0031993106121924932
483.6938997201736 0.0031972427692225584
483.61198670493565 0.0031952666802121475
483.53010142875337 0.003193349506183718
483.4482438775385 0.003191456185585006
483.36641403721285 0.0031895508078603127
483.2846118937075 0.0031875980189502206
483.20283743296295 0.0031855644038278987
483.1210906409295 0.0031834197921285275
483.03937150356666 0.0031811384359789873
482.9576800068436 0.00317870001416944
482.876016136739 0.0031760904236308955
482.79437987924103 0.0031733023275183213
482.7127712203472 0.0031703354387282593
482.63119014606457 0.0031671965280258164
482.54963664240967 0.003163899156714532
482.4681106954085 0.0031604631445352246
482.38661229109647 0.0031569137938032136
482.3051414155184 0.0031532809002912054
482.2236980547286 0.003149597589658195
482.1422821947906 0.0031458990250024803
482.0608938217776 0.0031422210361015768
481.97953292177215 0.0031385987239172307
481.8981994808662 0.003135065094857523
481.8168934851608 0.003131649778078372
481.73561492076686 0.0031283778758182086
481.6543637738042 0.003125268991521325
481.5731400304023 0.003122336473523484
481.49194367670003 0.0031195869036322365
481.4107746988452 0.003117019850339795
481.32963308299554 0.003114627896068196
481.2485188153176 0.0031123969371360826
481.1674318819875 0.003110306744496338
481.08637226919075 0.00310833176312506
481.005339963122 0.0031064421186462227
480.9243349499852 0.003104604791716844
480.84335721599376 0.0031027849141856095
480.76240674737016 0.0031009471363232757
480.68148353034627 0.0030990570116973264
480.6005875511633 0.0030970823456209196
480.51971879607163 0.003094994454575378
480.43887725133084 0.0030927692875292903
480.3580629032099 0.0030903883655083834
480.27727573798677 0.003087839502907253
480.19651574194893 0.0030851172825796347
480.115782901393 0.003082223266385226
480.0350772026246 0.0030791659332072476
479.954398631959 0.0030759603471040074
