# Supplementary material for: Exact simulation of pigment-protein complexes unveils vibronic renormalization of electronic parameters in ultrafast spectroscopy
Source: Nat Commun. 2022 May 25;13:2912. doi: 10.1038/s41467-022-30565-4 (PMC9133012; doi:10.1038/s41467-022-30565-4)
Supplement: Supplementary file 3 — Source Data [file 41467_2022_30565_MOESM3_ESM.zip › FT_GSB_Fig5f.txt]

# Frequency [cm-1] FT of GSB signals (see Fig.5f)

0. 0.1295103448627674
1.0003334444814937 0.1287296276912847
2.0006668889629875 0.12641415704005363
3.0010003334444817 0.12264328536261418
4.001333777925975 0.11754698850628188
5.001667222407469 0.11130251743496648
6.002000666888963 0.104129813145696
7.002334111370457 0.09628568599606165
8.00266755585195 0.08805656537565332
9.003001000333445 0.07974919049322461
10.003334444814937 0.07167781414460822
11.003667889296432 0.06414535279034692
12.004001333777927 0.057415120030492706
13.00433477825942 0.05167150397467246
14.004668222740914 0.04697553521900259
15.005001667222407 0.043234155742715816
16.0053351117039 0.04020782843934285
17.005668556185395 0.03756422707286472
18.00600200066689 0.03495558351246531
19.006335445148384 0.03208582263160556
20.006668889629875 0.028749810726990514
21.00700233411137 0.024848877444640625
22.007335778592864 0.020399368318792337
23.00766922307436 0.01556582190908275
24.008002667555854 0.010825403326139842
25.008336112037345 0.007690770758544006
26.00866955651884 0.008931839598274111
27.009003001000334 0.013464875116460858
28.00933644548183 0.01885284618519621
29.00966988996332 0.024163710056554218
30.010003334444814 0.028991824659423255
31.01033677892631 0.033086336695086635
32.0106702234078 0.03626827388979589
33.0110036678893 0.03841106858986983
34.01133711237079 0.03943700520274972
35.01167055685229 0.03931826903674728
36.01200400133378 0.03807972399993505
37.01233744581527 0.03580342110367085
38.01267089029677 0.03263694719155888
39.01300433477826 0.028811030930736305
40.01333777925975 0.024678030415278464
41.01367122374125 0.020788923461349414
42.01400466822274 0.017986153667101285
43.01433811270424 0.01724275500504097
44.01467155718573 0.018880779819697713
45.01500500166722 0.022183955728295745
46.01533844614872 0.026171861884928954
47.01567189063021 0.030135881904976347
48.01600533511171 0.03363457699840995
49.0163387795932 0.03639596564285175
50.01667222407469 0.0382602242027582
51.01700566855619 0.03915551339978842
52.01733911303768 0.039091364444643686
53.01767255751917 0.03816209062936453
54.01800600200067 0.03655758186870615
55.01833944648216 0.034579451990489216
56.01867289096366 0.032653797079748983
57.01900633544515 0.031311486086742696
58.01933977992664 0.031082765202349663
59.01967322440814 0.03229498898484257
60.02000666888963 0.03491367745906321
61.02034011337113 0.038592642213024775
62.02067355785262 0.042861744921374206
63.02100700233411 0.04727483401457881
64.0213404468156 0.05146908908806156
65.0216738912971 0.0551752211345051
66.0220073357786 0.05821382187772606
67.02234078026008 0.060491797254620255
68.02267422474158 0.06200168777243882
69.02300766922308 0.06282282037359392
70.02334111370457 0.0631216287781852
71.02367455818606 0.06314678903200166
72.02400800266756 0.06321269321616005
73.02434144714906 0.06366401970269552
74.02467489163054 0.06481895087123585
75.02500833611204 0.06690190456744759
76.02534178059354 0.06999148868393662
77.02567522507502 0.07400864719649614
78.02600866955652 0.07874808009317694
79.02634211403802 0.08393300390695715
80.0266755585195 0.08926941281066239
81.027009003001 0.09448724307590867
82.0273424474825 0.09936727943153699
83.027675891964 0.10375752447667709
84.02800933644548 0.10758275489323943
85.02834278092698 0.11084926197439121
86.02867622540847 0.11364497277761955
87.02900966988996 0.11613375328854683
88.02934311437146 0.11854189908970322
89.02967655885296 0.12113501950289593
90.03001000333444 0.1241853013771557
91.03034344781594 0.12793266554972038
92.03067689229744 0.13254742611167383
93.03101033677892 0.13810408218513415
94.03134378126042 0.14457351223435172
95.03167722574192 0.15183473823337515
96.03201067022341 0.159701218796871
97.0323441147049 0.16795374942197047
98.0326775591864 0.17637296089247448
99.0330110036679 0.18476716834760207
100.03334444814938 0.19299385881780082
101.03367789263088 0.2009745056814446
102.03401133711237 0.20870276162262721
103.03434478159386 0.21624588689530092
104.03467822607536 0.22373899202058353
105.03501167055686 0.23137168260133248
106.03534511503834 0.23936724340368676
107.03567855951984 0.24795566946543315
108.03601200400134 0.25734342753535866
109.03634544848283 0.2676842397539149
110.03667889296432 0.2790556743797201
111.03701233744582 0.2914454170242746
112.03734578192731 0.3047489614281541
113.0376792264088 0.3187779346591523
114.0380126708903 0.3332763379426145
115.0383461153718 0.34794118960795495
116.03867955985328 0.36244432410593824
117.03901300433478 0.37645296561033814
118.03934644881627 0.3896476664549064
119.03967989329776 0.4017369806556406
120.04001333777926 0.41246874250728777
121.04034678226076 0.4216380801560898
122.04068022674225 0.4290923977670032
123.04101367122374 0.4347335839634336
124.04134711570524 0.4385177010507834
125.04168056018673 0.4404524085258211
126.04201400466822 0.4405923887157025
127.04234744914972 0.43903307555521787
128.0426808936312 0.43590303741753206
129.0430143381127 0.43135542589067116
130.0433477825942 0.4255589656990999
131.0436812270757 0.4186890147940871
132.0440146715572 0.41091925346064795
133.0443481160387 0.40241455140195326
134.04468156052016 0.3933254983172114
135.04501500500166 0.3837849588165235
136.04534844948316 0.3739068295098818
137.04568189396466 0.3637869508126996
138.04601533844615 0.35350588663377347
139.04634878292765 0.34313306684893013
140.04668222740915 0.3327316244440452
141.04701567189062 0.3223631764938079
142.04734911637212 0.3120918069493583
143.04768256085362 0.30198660712643316
144.0480160053351 0.2921223051795817
145.0483494498166 0.28257775350424846
146.0486828942981 0.27343232722573246
147.04901633877958 0.2647605992952678
148.04934978326108 0.2566259696774675
149.04968322774258 0.24907419077142226
150.05001667222407 0.24212788246551592
151.05035011670557 0.23578309779046003
152.05068356118707 0.2300087412093135
153.05101700566857 0.22474917593483465
154.05135045015004 0.2199297806483016
155.05168389463154 0.21546467709623546
156.05201733911304 0.21126548882568466
157.05235078359453 0.20724988357913773
158.05268422807603 0.20334878577032395
159.05301767255753 0.19951144317261538
160.053351117039 0.19570789574644146
161.0536845615205 0.19192874743951804
162.054018006002 0.1881824448163206
163.0543514504835 0.18449051244680142
164.054684894965 0.180881390520608
165.0550183394465 0.17738366612986392
166.055351783928 0.17401957085781922
167.05568522840946 0.1707996043688178
168.05601867289096 0.16771900825282082
169.05635211737246 0.16475655113164872
170.05668556185395 0.16187572943540568
171.05701900633545 0.15902811102250414
172.05735245081695 0.15615823871884224
173.05768589529842 0.1532093367858819
174.05801933977992 0.15012904986479275
175.05835278426142 0.146874567839628
176.0586862287429 0.143416697308758
177.0590196732244 0.13974267083980607
178.0593531177059 0.13585769143519835
179.0596865621874 0.13178536363552595
180.06002000666888 0.1275672527599409
181.06035345115038 0.12326183715935442
182.06068689563187 0.11894307458466527
183.06102034011337 0.11469869220120607
184.06135378459487 0.11062813317388628
185.06168722907637 0.10683986862553463
186.06202067355784 0.10344756362686955
187.06235411803934 0.10056447544166375
188.06268756252084 0.09829561975275691
189.06302100700233 0.09672781201004027
190.06335445148383 0.09591865814167186
191.06368789596533 0.09588658689346435
192.06402134044683 0.09660445791352501
193.0643547849283 0.09799864575097222
194.0646882294098 0.09995393611265602
195.0650216738913 0.10232290085304063
196.0653551183728 0.10493751498942204
197.0656885628543 0.10762090350720749
198.0660220073358 0.11019787124770246
199.06635545181726 0.11250370784282226
200.06668889629876 0.11439132508484405
201.06702234078026 0.11573702063840968
202.06735578526175 0.11644517077848493
203.06768922974325 0.11645205739196353
204.06802267422475 0.11572891046108426
205.06835611870625 0.11428412848344449
206.06868956318772 0.1121645243900298
207.06902300766922 0.1094553144232033
208.0693564521507 0.10627839880399846
209.0696898966322 0.10278826625065594
210.0700233411137 0.099164626934711
211.0703567855952 0.09560077891651371
212.07069023007668 0.0922870310393296
213.07102367455818 0.08938962869247394
214.07135711903967 0.08702773137292508
215.07169056352117 0.08525346404111037
216.07202400800267 0.0840412633658245
217.07235745248417 0.08329096492570924
218.07269089696567 0.08284451062299437
219.07302434144714 0.08251144581259602
220.07335778592864 0.08209642503757371
221.07369123041013 0.08142329774266853
222.07402467489163 0.08035326121738053
223.07435811937313 0.0787970831340676
224.07469156385463 0.0767226819774675
225.0750250083361 0.07415955860476715
226.0753584528176 0.07120109915710887
227.0756918972991 0.06800480842603691
228.0760253417806 0.06478897735583776
229.0763587862621 0.061822012297590496
230.0766922307436 0.059398365694739365
231.0770256752251 0.057795683719908425
232.07735911970656 0.05721639641540453
233.07769256418806 0.05773344576443336
234.07802600866955 0.059269327532798434
235.07835945315105 0.0616221740195192
236.07869289763255 0.06452255728484467
237.07902634211405 0.06769131359196992
238.07935978659552 0.07087974749827865
239.07969323107702 0.07389007155218498
240.0800266755585 0.0765819522976262
241.08036012004 0.07887132356525736
242.0806935645215 0.0807253004918637
243.081027009003 0.08215495648006395
244.0813604534845 0.08320655627405257
245.08169389796598 0.08395140188982944
246.08202734244747 0.08447449007835342
247.08236078692897 0.08486251777996551
248.08269423141047 0.08519224478332993
249.08302767589197 0.08552062751112982
250.08336112037347 0.0858782381866135
251.08369456485497 0.08626711304066444
252.08402800933644 0.0866633665380563
253.08436145381793 0.087023933591411
254.08469489829943 0.08729602192158904
255.08502834278093 0.08742751658122926
256.0853617872624 0.08737668469193496
257.0856952317439 0.08711990269634724
258.0860286762254 0.08665655575390512
259.0863621207069 0.08601060540460786
260.0866955651884 0.08522857140680579
261.0870290096699 0.08437390451602537
262.0873624541514 0.08351805833022628
263.0876958986329 0.08272909072177449
264.0880293431144 0.08205931162811517
265.0883627875959 0.08153412820041298
266.0886962320774 0.0811444530862165
267.0890296765589 0.08084452940767843
268.0893631210403 0.08055582231395256
269.0896965655218 0.08017619512442417
270.0900300100033 0.07959254957264587
271.0903634544848 0.07869483042431132
272.0906968989663 0.07738970221231031
273.0910303434478 0.07561294752914303
274.0913637879293 0.07334035545509633
275.0916972324108 0.07059734756062874
276.0920306768923 0.06746770186875492
277.0923641213738 0.0641012844113852
278.0926975658553 0.060719229269202854
279.0930310103368 0.05761182950239914
280.0933644548183 0.05511954748777339
281.09369789929974 0.053584859610198404
282.09403134378124 0.05327259254298513
283.09436478826274 0.05428561253673687
284.09469823274424 0.05652668862199975
285.09503167722573 0.0597335856707949
286.09536512170723 0.06355906363402346
287.09569856618873 0.06764658786511689
288.0960320106702 0.07167696152607088
289.0963654551517 0.07538843254072239
290.0966988996332 0.078581658710128
291.0970323441147 0.08111834497816821
292.0973657885962 0.08291798512533521
293.0976992330777 0.08395428232521515
294.09803267755916 0.08425144439083326
295.09836612204066 0.08387996790940473
296.09869956652216 0.08295126400009686
297.09903301100366 0.08161032335403794
298.09936645548515 0.08002555076307784
299.09969989996665 0.07837506002865713
300.10003334444815 0.07682936561675405
301.10036678892965 0.07553174676996278
302.10070023341115 0.07457940392278639
303.10103367789264 0.07400997186762688
304.10136712237414 0.07379767626555275
305.10170056685564 0.0738608405114166
306.10203401133714 0.07407872252682415
307.1023674558186 0.07431298914858046
308.1027009003001 0.07442884850569212
309.1030343447816 0.07431246407505346
310.1033677892631 0.07388333131183052
311.1037012337446 0.07310173896797696
312.10403467822607 0.07197199629064849
313.10436812270757 0.07054200815237979
314.10470156718907 0.06889934369336487
315.10503501167057 0.06716343990378153
316.10536845615206 0.06547328366341901
317.10570190063356 0.06397019825416464
318.10603534511506 0.06277662701949432
319.10636878959656 0.061974061016011744
320.106702234078 0.06158548237688258
321.1070356785595 0.06156795609770163
322.107369123041 0.06181808032946618
323.1077025675225 0.06218822829259862
324.108036012004 0.06250802704530639
325.1083694564855 0.06260525908187867
326.108702900967 0.06232255665975423
327.1090363454485 0.06152884749817989
328.10936978993 0.060126189963193966
329.1097032344115 0.05805326897547919
330.110036678893 0.05528684939044911
331.1103701233745 0.05184235645478498
332.110703567856 0.047774779785296755
333.1110370123374 0.043181521020536406
334.1113704568189 0.03820997590430688
335.1117039013004 0.0330751514380055
336.1120373457819 0.028096660824846836
337.1123707902634 0.023763534976168007
338.1127042347449 0.020787413978529134
339.1130376792264 0.019926775765183834
340.1133711237079 0.021399884121230124
341.1137045681894 0.02462826716256226
342.1140380126709 0.028794659712437446
343.1143714571524 0.03328489886552492
344.1147049016339 0.03771745090244878
345.1150383461154 0.041862294169369776
346.11537179059684 0.04558021194423681
347.11570523507834 0.04878926885889466
348.11603867955984 0.051446790314610816
349.11637212404133 0.05353893516420874
350.11670556852283 0.05507384482400896
351.11703901300433 0.05607645998729638
352.1173724574858 0.05658412999186337
353.1177059019673 0.05664264989880617
354.1180393464488 0.05630262134082563
355.1183727909303 0.05561617032008863
356.1187062354118 0.05463412324911402
357.1190396798933 0.053403764770327065
358.1193731243748 0.0519672872503515
359.11970656885626 0.050360998970173446
360.12004001333776 0.04861529459215625
361.12037345781926 0.04675532021278122
362.12070690230075 0.04480220189497776
363.12104034678225 0.04277466607175736
364.12137379126375 0.040690872567959536
365.12170723574525 0.03857030757315411
366.12204068022675 0.03643563611835944
367.12237412470824 0.03431447289190189
368.12270756918974 0.03224106732930792
369.12304101367124 0.030257870642056327
370.12337445815274 0.028416798352062896
371.12370790263424 0.026779656934568772
372.1240413471157 0.025416669843826803
373.1243747915972 0.024401574687178903
374.1247082360787 0.023802105684478738
375.1250416805602 0.02366675224985555
376.12537512504167 0.02401212261680223
377.12570856952317 0.024816997745654556
378.12604201400467 0.026026137206580507
379.12637545848617 0.0275610827491359
380.12670890296766 0.02933218265212211
381.12704234744916 0.03124768866120369
382.12737579193066 0.033219016114782195
383.12770923641216 0.03516322545537139
384.12804268089366 0.03700413836022164
385.1283761253751 0.03867309857509155
386.1287095698566 0.040109898120490185
387.1290430143381 0.04126405107395246
388.1293764588196 0.0420964158207487
389.1297099033011 0.0425810879885671
390.1300433477826 0.04270746003661474
391.1303767922641 0.0424823336118156
392.1307102367456 0.04193194794172268
393.1310436812271 0.04110371882588024
394.1313771257086 0.04006732472254476
395.1317105701901 0.03891448071213775
396.1320440146716 0.037756298386261364
397.1323774591531 0.036716690140618645
398.1327109036345 0.0359203366523341
399.133044348116 0.03547514527464701
400.1333777925975 0.03545233519110245
401.133711237079 0.035870811017708774
402.1340446815605 0.03669278793384061
403.134378126042 0.03783280888666566
404.1347115705235 0.039175740976867164
405.135045015005 0.04059647132458882
406.1353784594865 0.041975975635571566
407.135711903968 0.04321205393911902
408.1360453484495 0.04422546103055311
409.136378792931 0.04496289007360139
410.1367122374125 0.04539803122424345
411.13704568189394 0.045531425406546804
412.13737912637544 0.04538938218052355
413.13771257085693 0.04502189101950269
414.13804601533843 0.04449920888381795
415.13837945981993 0.04390666046085345
416.1387129043014 0.043337222426295584
417.1390463487829 0.04288183087626736
418.1393797932644 0.04261816558605387
419.1397132377459 0.04259977446394969
420.1400466822274 0.042848214064534894
421.1403801267089 0.04335061235629872
422.1407135711904 0.044063471163045556
423.1410470156719 0.04492141686360227
424.14138046015336 0.04584824367669262
425.14171390463486 0.046767586197259424
426.14204734911635 0.04761150268709893
427.14238079359785 0.04832634666325074
428.14271423807935 0.04887603892836703
429.14304768256085 0.04924314989950957
430.14338112704235 0.049428216450473114
431.14371457152384 0.04944762370114549
432.14404801600534 0.04933029617316029
433.14438146048684 0.049113422090563776
434.14471490496834 0.048837497763998226
435.14504834944984 0.04854111312453145
436.14538179393134 0.04825605734517543
437.1457152384128 0.04800342535255962
438.1460486828943 0.047791364647122185
439.1463821273758 0.047614871758699474
440.14671557185727 0.047457669152092416
441.14704901633877 0.04729578824078764
442.14738246082027 0.047102192259994645
443.14771590530177 0.046851673438257455
444.14804934978326 0.046525337175406065
445.14838279426476 0.046114161057816114
446.14871623874626 0.0456212993104934
447.14904968322776 0.045062938946303775
448.14938312770926 0.04446759518269245
449.14971657219075 0.0438737936039254
450.1500500166722 0.04332618275036773
451.1503834611537 0.04287031247579611
452.1507169056352 0.042546622232580183
453.1510503501167 0.042384544180366565
454.1513837945982 0.042397866850131666
455.1517172390797 0.042582418035851236
456.1520506835612 0.0429166261728847
457.1523841280427 0.04336476889752175
458.1527175725242 0.043882053137192914
459.1530510170057 0.044420372551995845
460.1533844614872 0.04493369783612526
461.1537179059687 0.04538240743300934
462.1540513504502 0.04573624868370395
463.1543847949316 0.04597590175890897
464.1547182394131 0.04609327399434659
465.1550516838946 0.04609071475691749
466.1553851283761 0.04597935934862182
467.1557185728576 0.04577682205874051
468.1560520173391 0.045504482006111124
469.1563854618206 0.04518464164716882
470.1567189063021 0.044837872704545874
471.1570523507836 0.04448087417713464
472.1573857952651 0.04412512799168492
473.1577192397466 0.043776537566048726
474.1580526842281 0.04343608275675405
475.1583861287096 0.04310135328929437
476.15871957319104 0.04276867393147106
477.15905301767253 0.04243544227145073
478.15938646215403 0.04210227654505665
479.15971990663553 0.04177460766954194
480.160053351117 0.041463427631930956
481.1603867955985 0.041185010809145856
482.16072024008 0.04095955235901315
483.1610536845615 0.04080882301645161
484.161387129043 0.04075312058343362
485.1617205735245 0.04080797938696978
486.162054018006 0.040981223590101874
487.1623874624875 0.04127094987040853
488.162720906969 0.041664861878528366
489.16305435145046 0.042141085714276647
490.16338779593195 0.04267027280822129
491.16372124041345 0.04321855902792463
492.16405468489495 0.043750861755399446
493.16438812937645 0.04423405015639028
494.16472157385795 0.04463965737887716
495.16505501833944 0.044945950262383384
496.16538846282094 0.0451392894009667
497.16572190730244 0.0452147863851605
498.16605535178394 0.045176301697206815
499.16638879626544 0.045035839870155636
500.16672224074694 0.044812402313932374
501.16705568522843 0.04453036417242005
502.16738912970993 0.04421745778567373
503.1677225741914 0.04390247568805176
504.16805601867287 0.043612848591200765
505.16838946315437 0.043372298674636656
506.16872290763587 0.04319879823110692
507.16905635211737 0.04310305790412482
508.16938979659886 0.04308771395269997
509.16972324108036 0.04314728403026791
510.17005668556186 0.04326884025480863
511.17039013004336 0.043433243024958865
512.1707235745248 0.04361672007798403
513.1710570190063 0.04379257422119459
514.1713904634878 0.04393284940946925
515.1717239079693 0.04400985445333192
516.1720573524508 0.04399751200247139
517.1723907969323 0.04387255108712213
518.1727242414138 0.04361558834806643
519.1730576858953 0.0432121479454121
520.1733911303768 0.042653658522061
521.1737245748583 0.041938443167753796
522.1740580193398 0.041072688598906455
523.1743914638213 0.04007134295413685
524.1747249083028 0.038958844374865985
525.1750583527843 0.03776951907204164
526.1753917972658 0.03654740350480529
527.1757252417473 0.03534514755584214
528.1760586862288 0.034221580901263
529.1763921307103 0.03323756165872542
530.1767255751918 0.03245001294242906
531.1770590196733 0.03190469447136765
532.1773924641548 0.031629136974009764
533.1777259086363 0.03162780036789766
534.1780593531178 0.031881261334393944
535.1783927975991 0.03234993168708707
536.1787262420806 0.032981161826307066
537.1790596865621 0.03371762172733039
538.1793931310436 0.03450498299535186
539.1797265755251 0.03529772792384448
540.1800600200066 0.036062727486397946
541.1803934644881 0.03678070881111569
542.1807269089696 0.03744588301784931
543.1810603534511 0.038063990464021015
544.1813937979326 0.03864899618774842
545.1817272424141 0.039218719609491144
546.1820606868956 0.03978982407133513
547.1823941313771 0.04037277434828971
548.1827275758586 0.04096749790973017
549.1830610203401 0.04156045809611154
550.1833944648216 0.04212362151541287
551.1837279093031 0.042615433099080426
552.1840613537846 0.042983532162368644
553.1843947982661 0.04316868340583945
554.1847282427476 0.04310931860482808
555.1850616872291 0.04274616239807464
556.1853951317106 0.04202657707779671
557.1857285761921 0.04090843878425353
558.1860620206736 0.03936351655955418
559.1863954651551 0.037380469638641126
560.1867289096366 0.034967744041009455
561.187062354118 0.03215691323171591
562.1873957985995 0.029007517462484058
563.187729243081 0.025615504395089254
564.1880626875625 0.02212944149644567
565.188396132044 0.01878170034710271
566.1887295765255 0.015939014523158195
567.189063021007 0.014129457835629803
568.1893964654885 0.013861716891287491
569.18972990997 0.015180423687894547
570.1900633544515 0.017597375416217496
571.190396798933 0.020532196280944156
572.1907302434145 0.023563540644488526
573.191063687896 0.026420803988167887
574.1913971323775 0.02892835273934537
575.191730576859 0.030968904871667705
576.1920640213405 0.032464711899073795
577.192397465822 0.0333683506002912
578.1927309103035 0.03365813804664486
579.193064354785 0.03333569771632866
580.1933977992664 0.032424529832380165
581.193731243748 0.030969125595278507
582.1940646882294 0.029034581605623937
583.194398132711 0.026707023535155465
584.1947315771924 0.024095570498311153
585.1950650216739 0.021337127627210038
586.1953984661554 0.018605696316541333
587.1957319106368 0.016126170587331894
588.1960653551183 0.014181453117171963
589.1963987995998 0.013070868032476248
590.1967322440813 0.012969809165681967
591.1970656885628 0.013786808144307645
592.1973991330443 0.015225214440031158
593.1977325775258 0.01697171194005854
594.1980660220073 0.018798579144991022
595.1983994664888 0.02056930493031969
596.1987329109703 0.022215468339347868
597.1990663554518 0.02371526618018778
598.1993997999333 0.0250777754012316
599.1997332444148 0.026330853868832077
600.2000666888963 0.02751078988271919
601.2004001333778 0.028653016065550464
602.2007335778593 0.029784200299226883
603.2010670223408 0.03091654437592666
604.2014004668223 0.03204507056055308
605.2017339113038 0.03314815695936972
606.2020673557853 0.03419090116947621
607.2024008002668 0.03513039597369723
608.2027342447483 0.03592186680433763
609.2030676892298 0.036524792939240686
610.2034011337113 0.03690843551947065
611.2037345781928 0.03705646450102838
612.2040680226743 0.03697052988418825
613.2044014671557 0.036672639734247205
614.2047349116372 0.03620609719441733
615.2050683561187 0.03563453602358758
616.2054018006002 0.03503835007784608
617.2057352450817 0.03450771983458838
618.2060686895632 0.03413183660625147
619.2064021340447 0.03398515753333721
620.2067355785261 0.03411345225880101
621.2070690230076 0.034523898076643564
622.2074024674891 0.03518293104142682
623.2077359119706 0.036022637670161776
624.2080693564521 0.036953074398358814
625.2084028009336 0.037876389325599745
626.2087362454151 0.03869944966309242
627.2090696898966 0.03934350518900999
628.2094031343781 0.0397508694227912
629.2097365788596 0.039889230982804606
630.2100700233411 0.03975422231038523
631.2104034678226 0.03937058482991582
632.2107369123041 0.03879185824029208
633.2110703567856 0.03809805001066717
634.2114038012671 0.037390280578722616
635.2117372457486 0.03678119130671155
636.2120706902301 0.03638045800143371
637.2124041347116 0.03627661389712862
638.2127375791931 0.03651926447437746
639.2130710236745 0.03710774040521268
640.213404468156 0.03799081236967264
641.2137379126375 0.03907736374783157
642.214071357119 0.040253389988896944
643.2144048016005 0.041399591661349135
644.214738246082 0.04240584221552269
645.2150716905635 0.04318148826904742
646.215405135045 0.043662095120332214
647.2157385795265 0.04381372224824072
648.216072024008 0.04363560917603249
649.2164054684895 0.043161695181261776
650.216738912971 0.042460843057627484
651.2170723574525 0.041634979520052885
652.217405801934 0.04081362042636465
653.2177392464155 0.040142719960602875
654.218072690897 0.03976630315584619
655.2184061353785 0.039802005745608354
656.21873957986 0.04031629644469949
657.2190730243415 0.04130858679979405
658.219406468823 0.042711173279676086
659.2197399133045 0.04440423079060376
660.220073357786 0.04623827181376187
661.2204068022675 0.048055717091260844
662.220740246749 0.04970700645017179
663.2210736912305 0.05106065948492781
664.221407135712 0.05200867432889782
665.2217405801933 0.05246893450344704
666.2220740246748 0.05238586787604826
667.2224074691563 0.05173010502435488
668.2227409136378 0.050497535409568514
669.2230743581193 0.048707970184415965
670.2234078026008 0.04640354544437687
671.2237412470823 0.043646998481303344
672.2240746915638 0.040519998369844136
673.2244081360453 0.037121800002985456
674.2247415805268 0.03356860403525553
675.2250750250083 0.02999408541056492
676.2254084694898 0.026551371561997748
677.2257419139713 0.02341560381918919
678.2260753584528 0.020782541570519977
679.2264088029343 0.018851348924192192
680.2267422474158 0.01777636394181617
681.2270756918973 0.017598166061824055
682.2274091363788 0.018214459209988623
683.2277425808603 0.01943407569768845
684.2280760253418 0.021063909936442964
685.2284094698233 0.022960032072307415
686.2287429143048 0.025034357071587784
687.2290763587863 0.02723992243008469
688.2294098032678 0.029552182413417172
689.2297432477493 0.0319532715602527
690.2300766922308 0.03442107805822617
691.2304101367123 0.036923180492834884
692.2307435811937 0.039415021190977326
693.2310770256752 0.04184136211163956
694.2314104701567 0.0441399762438643
695.2317439146382 0.04624663502026366
696.2320773591197 0.04810067681386979
697.2324108036012 0.04965068498971827
698.2327442480827 0.050859997757598134
699.2330776925642 0.05171188409617189
700.2334111370457 0.0522142362050473
701.2337445815272 0.05240353206204079
702.2340780260087 0.052347582063445065
703.2344114704902 0.05214616652378588
704.2347449149717 0.05192814387403811
705.2350783594532 0.05184322029024876
706.2354118039347 0.052046920178427825
707.2357452484162 0.05267915199357506
708.2360786928976 0.05384018635917636
709.2364121373791 0.05557106059713829
710.2367455818606 0.05784531189916865
711.2370790263421 0.060574405104694334
712.2374124708236 0.06362332281423919
713.2377459153051 0.0668298383860892
714.2380793597866 0.07002207354965853
715.2384128042681 0.07303184434251686
716.2387462487496 0.07570366985254359
717.2390796932311 0.07790039441832515
718.2394131377125 0.07950650922512267
719.239746582194 0.08043000336896086
720.2400800266755 0.0806032668395156
721.240413471157 0.07998333504905727
722.2407469156385 0.0785516220918509
723.24108036012 0.07631321682666217
724.2414138046015 0.07329578793407279
725.241747249083 0.06954814405537277
726.2420806935645 0.06513851392455539
727.242414138046 0.06015264792879577
728.2427475825275 0.0546919052306106
729.243081027009 0.048871604491610966
730.2434144714905 0.04282014259774554
731.243747915972 0.03667987362397577
732.2440813604535 0.030611858661704
733.244414804935 0.024809232883885885
734.2447482494165 0.019529686705953835
735.245081693898 0.015163688272531953
736.2454151383795 0.012307944542958301
737.245748582861 0.011530510708899554
738.2460820273425 0.012614451451686047
739.246415471824 0.014631998640652209
740.2467489163055 0.016810855108174094
741.247082360787 0.01873967080320265
742.2474158052685 0.020223119560642915
743.24774924975 0.021174355573210936
744.2480826942314 0.021564852107138287
745.2484161387129 0.021401692741555668
746.2487495831944 0.020716478697698822
747.2490830276759 0.019559392348251242
748.2494164721573 0.0179959872324629
749.2497499166388 0.016106143864765086
750.2500833611203 0.013986009039666954
751.2504168056018 0.011755792305611253
752.2507502500833 0.009580439684235494
753.2510836945648 0.007715043435450525
754.2514171390463 0.006556201466651706
755.2517505835278 0.006496905735678759
756.2520840280093 0.007476649394619244
757.2524174724908 0.009040093453326447
758.2527509169723 0.010802183214768349
759.2530843614538 0.012551234187712007
760.2534178059353 0.014181233071742102
761.2537512504168 0.015641929243681196
762.2540846948983 0.016915296093778717
763.2544181393798 0.018004477317760698
764.2547515838613 0.018927749542670957
765.2550850283428 0.01971427404730614
766.2554184728243 0.020400233718514512
767.2557519173058 0.02102477208201534
768.2560853617873 0.021625634466906574
769.2564188062688 0.02223478660917967
770.2567522507502 0.02287456338906974
771.2570856952317 0.023554989358522856
772.2574191397132 0.024272742657724757
773.2577525841947 0.025011856966689776
774.2580860286762 0.02574584801564772
775.2584194731577 0.026440697086142963
776.2587529176392 0.027058097390362662
777.2590863621207 0.02755851342849105
778.2594198066022 0.02790380594484259
779.2597532510837 0.028059347873326257
780.2600866955652 0.027995665314993635
781.2604201400467 0.027689688110871524
782.2607535845282 0.027125709015892563
783.2610870290097 0.0262961510112639
784.2614204734912 0.025202246224322898
785.2617539179727 0.023854751639778543
786.2620873624542 0.022274883015194865
787.2624208069357 0.020495765531328022
788.2627542514172 0.018564921115935714
789.2630876958987 0.016548689783817624
790.2634211403802 0.014539959438130969
791.2637545848617 0.01267037019791794
792.2640880293432 0.011123513658513598
793.2644214738247 0.01012709660557173
794.2647549183062 0.00987619943896128
795.2650883627877 0.010398437104809716
796.265421807269 0.01152191709523557
797.2657552517505 0.012998851485878612
798.266088696232 0.014616773219803607
799.2664221407135 0.016225250582390917
800.266755585195 0.017724049238503806
801.2670890296765 0.019047926244491704
802.267422474158 0.020156398019045726
803.2677559186395 0.021027852782763437
804.268089363121 0.021656296110250335
805.2684228076025 0.02204950843221402
806.268756252084 0.02222787288385258
807.2690896965655 0.022223402357769637
808.269423141047 0.022078602896533555
809.2697565855285 0.0218448183408029
810.27009003001 0.021579673239347206
811.2704234744915 0.02134326361215437
812.270756918973 0.021192975016192828
813.2710903634545 0.02117734251123343
814.271423807936 0.021330110985580433
815.2717572524175 0.0216661682814998
816.272090696899 0.022180747918186593
817.2724241413805 0.022852150878599865
818.272757585862 0.023646902388040368
819.2730910303435 0.024525607118239607
820.273424474825 0.02544802966723736
821.2737579193065 0.026376663316109317
822.2740913637879 0.027278717895822764
823.2744248082694 0.02812682204815811
824.2747582527509 0.02889883669345127
825.2750916972324 0.029577141773854586
826.2754251417139 0.030147683449206694
827.2757585861954 0.030598997874575384
828.2760920306769 0.030921370556946975
829.2764254751584 0.031106243491619653
830.2767589196399 0.031145940366941037
831.2770923641214 0.031033740362746712
832.2774258086029 0.030764293950051553
833.2777592530844 0.03033434205001581
834.2780926975659 0.029743675450295434
835.2784261420474 0.028996255497585558
836.2787595865288 0.028101408082280187
837.2790930310103 0.027074995573195256
838.2794264754918 0.025940456052387376
839.2797599199733 0.024729561132833765
840.2800933644548 0.023482663471508073
841.2804268089363 0.02224806669485476
842.2807602534178 0.021079968037222303
843.2810936978993 0.020034302186702692
844.2814271423808 0.019162018952642808
845.2817605868623 0.01850022172352683
846.2820940313438 0.018063207473739133
847.2824274758253 0.017836827061959402
848.2827609203067 0.017779073077012694
849.2830943647882 0.01782700149318656
850.2834278092697 0.017907086430625645
851.2837612537512 0.017945305305428445
852.2840946982327 0.017874662092193516
853.2844281427142 0.017639725429713173
854.2847615871957 0.01719883785767942
855.2850950316772 0.01652488390649323
856.2854284761587 0.0156053353127776
857.2857619206402 0.014442085920406507
858.2860953651217 0.01305152901055419
859.2864288096032 0.01146555301738131
860.2867622540847 0.009734970563805583
861.2870956985662 0.007939417116735157
862.2874291430477 0.006214997611924903
863.2877625875292 0.0048241263461916515
864.2880960320107 0.0042264773554143605
865.2884294764922 0.004728122054824962
866.2887629209737 0.005981198137464149
867.2890963654552 0.007505084657427213
868.2894298099367 0.00903274563573509
869.2897632544182 0.010430259923453757
870.2900966988997 0.011623001682718301
871.2904301433812 0.01256664964473421
872.2907635878627 0.01323669565843092
873.2910970323442 0.013624636517570997
874.2914304768256 0.013736693207087428
875.291763921307 0.013593559888317688
876.2920973657885 0.013230593110497147
877.29243081027 0.01269810755597082
878.2927642547515 0.012061313271845028
879.293097699233 0.011398867638878107
880.2934311437145 0.010797998392855612
881.293764588196 0.010343379955424923
882.2940980326775 0.010098776805627185
883.294431477159 0.010087201316995417
884.2947649216405 0.01028211710743615
885.295098366122 0.010617446670441656
886.2954318106035 0.011009648983994091
887.295765255085 0.01137887315816361
888.2960986995665 0.01166274745511392
889.296432144048 0.011824009322039667
890.2967655885295 0.011855528879793548
891.297099033011 0.011785234739802294
892.2974324774925 0.011681227047128873
893.297765921974 0.011653844033689856
894.2980993664555 0.011846461078915923
895.298432810937 0.012405566553911016
896.2987662554185 0.013434805784108187
897.2990996999 0.01496148809721885
898.2994331443815 0.016939853135621647
899.299766588863 0.019280067603213238
900.3001000333444 0.021876548318059973
901.3004334778259 0.02462400445560906
902.3007669223074 0.02742367622100009
903.3011003667889 0.03018493403798558
904.3014338112704 0.03282540359283898
905.3017672557519 0.03527090685422573
906.3021007002334 0.03745557645237022
907.3024341447149 0.039322153297482225
908.3027675891964 0.04082238235050515
909.3031010336779 0.04191741590958143
910.3034344781594 0.042578153732216545
911.3037679226409 0.042785473224119984
912.3041013671224 0.042530324950720115
913.3044348116039 0.041813688372145386
914.3047682560854 0.04064640131343402
915.3051017005669 0.03904889666090713
916.3054351450484 0.03705090508113664
917.3057685895299 0.03469122036581448
918.3061020340114 0.03201768837219133
919.3064354784929 0.02908770031582664
920.3067689229744 0.02596970694375827
921.3071023674559 0.022746746959824288
922.3074358119374 0.019523929300011813
923.3077692564189 0.016443417230756912
924.3081027009003 0.013711297855362632
925.3084361453818 0.011629152984121179
926.3087695898632 0.010562255181113006
927.3091030343447 0.010714719409169366
928.3094364788262 0.011890510862605647
929.3097699233077 0.013659437958228993
930.3101033677892 0.015648676829403622
931.3104368122707 0.017616811990852948
932.3107702567522 0.019416922992471563
933.3111037012337 0.02095772090987693
934.3114371457152 0.022180882563739207
935.3117705901967 0.023049282297914135
936.3121040346782 0.02354091635198298
937.3124374791597 0.023645665260945036
938.3127709236412 0.023363480935760707
939.3131043681227 0.02270330689429077
940.3134378126042 0.021682397330222095
941.3137712570857 0.020325895216700356
942.3141047015672 0.018666669986652385
943.3144381460487 0.016745584706693833
944.3147715905302 0.014612691883083903
945.3151050350117 0.012330687779910641
946.3154384794932 0.00998437672108412
947.3157719239747 0.0077075816198730225
948.3161053684562 0.005760893319738703
949.3164388129377 0.004684117377299418
950.3167722574192 0.005047442135532412
951.3171057019007 0.006524384907367814
952.3174391463821 0.008431366218232945
953.3177725908636 0.010402811022972995
954.3181060353451 0.012275911259080617
955.3184394798266 0.013967773767178003
956.3187729243081 0.01543054546149518
957.3191063687896 0.016635784156899727
958.3194398132711 0.017568523094801065
959.3197732577526 0.018224764352540855
960.320106702234 0.018610263284764648
961.3204401467156 0.01873979874012748
962.320773591197 0.018636593223662914
963.3211070356786 0.018331719899365786
964.32144048016 0.017863385219167378
965.3217739246415 0.017275963216174375
966.322107369123 0.0166186003665722
967.3224408136045 0.015943131314491463
968.322774258086 0.01530100551538514
969.3231077025675 0.014739046959305627
970.323441147049 0.014294306933057022
971.3237745915305 0.013989025682647123
972.324108036012 0.01382738663133443
973.3244414804935 0.013795599543384093
974.324774924975 0.013865592227012676
975.3251083694565 0.014001001958800467
976.325441813938 0.0141634334847119
977.3257752584195 0.014317421578288268
978.3261087029009 0.01443352924875017
979.3264421473824 0.014489777503135542
980.3267755918639 0.014471905182829562
981.3271090363454 0.014372941759896854
982.3274424808269 0.01419244343944077
983.3277759253084 0.013935609322814861
984.3281093697899 0.013612395165469427
985.3284428142714 0.013236673873950545
986.3287762587529 0.01282544048087084
987.3291097032344 0.012398013622759886
988.3294431477159 0.011975142416786894
989.3297765921974 0.011577896564198976
990.3301100366789 0.011226223885382948
991.3304434811604 0.010937139487475711
992.3307769256419 0.010722685272904552
993.3311103701234 0.010588026171498462
994.3314438146049 0.010530201167941386
995.3317772590864 0.010537972642971901
996.3321107035679 0.010592895034881922
997.3324441480494 0.010671331272461122
998.3327775925309 0.01074692282408494
999.3331110370124 0.010793058912587071
1000.3334444814939 0.010785096020161906
1001.3337779259754 0.01070229822473281
1002.3341113704569 0.010529618032645722
1003.3344448149384 0.010259515397891033
1004.3347782594199 0.009894053080043293
1005.3351117039012 0.009447522555227456
1006.3354451483827 0.008949776636684906
1007.3357785928642 0.008450000581316234
1008.3361120373457 0.008019208088904908
1009.3364454818272 0.007746680739116699
1010.3367789263087 0.007723025822547532
1011.3371123707902 0.008009244094913513
1012.3374458152717 0.008610413571173566
1013.3377792597532 0.009477183656664303
1014.3381127042347 0.01053048357633956
1015.3384461487162 0.011686022369728004
1016.3387795931977 0.012867078920603176
1017.3391130376792 0.01400832267453125
1018.3394464821607 0.015055958202990525
1019.3397799266422 0.0159671452098915
1020.3401133711237 0.016709703402651446
1021.3404468156052 0.017262265151561006
1022.3407802600867 0.01761477939419597
1023.3411137045682 0.017769219108009823
1024.3414471490496 0.01774033274918284
1025.3417805935312 0.017556234333717235
1026.3421140380126 0.01725850347522798
1027.3424474824942 0.016901239410377075
1028.3427809269756 0.01654822030768962
1029.3431143714572 0.01626717899409037
1030.3434478159386 0.016120707904093683
1031.3437812604202 0.016154936206757595
1032.3441147049016 0.016389428865419775
1033.3444481493832 0.01681272113448471
1034.3447815938646 0.01738569869833203
1035.3451150383462 0.01805099626740236
1036.3454484828276 0.01874424723190074
1037.3457819273092 0.01940377092237563
1038.3461153717906 0.019977419726760797
1039.3464488162722 0.020426868636103376
1040.3467822607536 0.02073012881054366
1041.3471157052352 0.020882917866765688
1042.3474491497166 0.020899156379527554
1043.3477825941982 0.020810473788530855
1044.3481160386796 0.020664246421950905
1045.348449483161 0.020519423710354798
1046.3487829276426 0.020439437612538035
1047.349116372124 0.02048218216180411
1048.3494498166056 0.020688547872761094
1049.349783261087 0.021072656086178133
1050.3501167055686 0.021617283744090034
1051.35045015005 0.02227608333695419
1052.3507835945315 0.02298123117572836
1053.351117039013 0.023653343918653088
1054.3514504834945 0.02421080708976176
1055.351783927976 0.024577096754421202
1056.3521173724575 0.024685954248762586
1057.352450816939 0.024484896712214935
1058.3527842614205 0.023937672220397187
1059.353117705902 0.023026207365721092
1060.3534511503835 0.02175256702893962
1061.353784594865 0.020141589208486434
1062.3541180393465 0.01824532314512911
1063.354451483828 0.01615143655347905
1064.3547849283095 0.01399955755898186
1065.355118372791 0.012010228206596136
1066.3554518172725 0.010516565238060152
1067.355785261754 0.009918801930247785
1068.3561187062355 0.010435924372418609
1069.356452150717 0.011885774711291383
1070.3567855951983 0.013871794952539469
1071.35711903968 0.016047513146659646
1072.3574524841613 0.0181789522575532
1073.357785928643 0.020117462319623046
1074.3581193731243 0.021772241687308996
1075.358452817606 0.023096140551963757
1076.3587862620873 0.024080448603490772
1077.359119706569 0.024754374226251052
1078.3594531510503 0.02518629315353409
1079.359786595532 0.02548402275939733
1080.3601200400133 0.025790484277367593
1081.3604534844949 0.026270218135935955
1082.3607869289763 0.02708381218694531
1083.3611203734579 0.028353958759548426
1084.3614538179393 0.030135905067215647
1085.3617872624209 0.03240657707440632
1086.3621207069023 0.035075646606808335
1087.3624541513839 0.03800891512335441
1088.3627875958653 0.04105181998128025
1089.3631210403469 0.04404675079614765
1090.3634544848283 0.04684378785431253
1091.3637879293099 0.04930688418483707
1092.3641213737912 0.0513175017371258
1093.3644548182729 0.05277698635666071
1094.3647882627542 0.05360833513801571
1095.3651217072359 0.053757636130845464
1096.3654551517172 0.05319528860585282
1097.3657885961986 0.05191706599573857
1098.3661220406802 0.04994511714020508
1099.3664554851616 0.04732910047807737
1100.3667889296432 0.044147822536330324
1101.3671223741246 0.04051203801575988
1102.3674558186062 0.0365694836108653
1103.3677892630876 0.03251361059248087
1104.3681227075692 0.02859688351450703
1105.3684561520506 0.0251441630662086
1106.3687895965322 0.022542667695131222
1107.3691230410136 0.02115349018597944
1108.3694564854952 0.02112243300947622
1109.3697899299766 0.022249144301054385
1110.3701233744582 0.024098021624686845
1111.3704568189396 0.02621458808647161
1112.3707902634212 0.028240347064872502
1113.3711237079026 0.0299245585289211
1114.3714571523842 0.031102071927903884
1115.3717905968656 0.03167133958190177
1116.3721240413472 0.031579359372434015
1117.3724574858286 0.030812212279735615
1118.3727909303102 0.02938906431887
1119.3731243747916 0.027358230008786653
1120.3734578192732 0.024794711017900203
1121.3737912637546 0.021799473783555737
1122.374124708236 0.01850209162221465
1123.3744581527176 0.015071587366439303
1124.374791597199 0.01174898795769173
1125.3751250416806 0.008933121855565275
1126.375458486162 0.007304510682249312
1127.3757919306436 0.0074735097155255665
1128.376125375125 0.009015259177161604
1129.3764588196066 0.011019297637809114
1130.376792264088 0.01292980131876443
1131.3771257085696 0.01448574742929443
1132.377459153051 0.01556894997503142
1133.3777925975326 0.01614258376324505
1134.378126042014 0.016234589443233523
1135.3784594864956 0.015940892708854702
1136.378792930977 0.01543922625248582
1137.3791263754586 0.015002645018813363
1138.37945981994 0.014982172925901918
1139.3797932644216 0.015711527835717075
1140.380126708903 0.01735495608231815
1141.3804601533845 0.019841934182789733
1142.380793597866 0.022950497636261998
1143.3811270423475 0.026420564534572456
1144.381460486829 0.03001135768616019
1145.3817939313105 0.033514681573533635
1146.382127375792 0.03675290593202106
1147.3824608202735 0.039575105863790254
1148.382794264755 0.04185472644944998
1149.3831277092363 0.04348883631791739
1150.383461153718 0.04439840783533507
1151.3837945981993 0.04452915102119038
1152.384128042681 0.04385265051542742
1153.3844614871623 0.04236780418668762
1154.384794931644 0.040102887214272964
1155.3851283761253 0.03711912022459568
1156.385461820607 0.03351775884439928
1157.3857952650883 0.029455278966699635
1158.38612870957 0.025176967042863364
1159.3864621540513 0.021089342078571195
1160.386795598533 0.017884628148306953
1161.3871290430143 0.01655998023494891
1162.387462487496 0.017809484724321603
1163.3877959319773 0.021249973365433248
1164.388129376459 0.025956204632184555
1165.3884628209403 0.03120826844776363
1166.388796265422 0.036571416280514545
1167.3891297099033 0.041782313639679866
1168.3894631543849 0.04667144645272338
1169.3897965988663 0.05112539792262741
1170.3901300433479 0.05506912145607288
1171.3904634878293 0.058457054254982786
1172.3907969323109 0.06126798243167281
1173.3911303767923 0.06350136950905536
1174.3914638212736 0.06517410000850485
1175.3917972657553 0.06631716559732719
1176.3921307102366 0.06697211697378452
1177.3924641547183 0.06718728075379596
1178.3927975991996 0.0670138633162981
1179.3931310436813 0.06650215634837858
1180.3934644881626 0.06569812324374773
1181.3937979326442 0.06464067165604682
1182.3941313771256 0.06335989272732101
1183.3944648216072 0.06187646544136489
1184.3947982660886 0.060202292787299744
1185.3951317105702 0.05834227884511842
1186.3954651550516 0.056297007089209275
1187.3957985995332 0.05406597351403297
1188.3961320440146 0.05165098350090183
1189.3964654884962 0.049059338755416224
1190.3967989329776 0.0463065025756612
1191.3971323774592 0.043418010801151326
1192.3974658219406 0.040430463367269534
1193.3977992664222 0.037391462880214145
1194.3981327109036 0.03435834445076556
1195.3984661553852 0.03139546059316329
1196.3987995998666 0.028569674683206262
1197.3991330443482 0.025943682429843053
1198.3994664888296 0.02356706081522511
1199.3997999333112 0.021465863698358942
1200.4001333777926 0.019633201756869202
1201.400466822274 0.01802470979022259
1202.4008002667556 0.016562357907634304
1203.401133711237 0.015146860219449353
1204.4014671557186 0.013675065934680077
1205.4018006002 0.01205772117377636
1206.4021340446816 0.01023638373104244
1207.402467489163 0.008207047102488837
1208.4028009336446 0.0060861255426707
1209.403134378126 0.0043734953274916
1210.4034678226076 0.004430900491180118
1211.403801267089 0.006674333174673372
1212.4041347115706 0.009950945223337825
1213.404468156052 0.013660290203617129
1214.4048016005336 0.01756694099412651
1215.405135045015 0.021532172300464336
1216.4054684894966 0.025446147764710145
1217.405801933978 0.0292110875132444
1218.4061353784596 0.032737451880437925
1219.406468822941 0.03594399371607023
1220.4068022674226 0.03875902738421167
1221.407135711904 0.04112199028495011
1222.4074691563856 0.04298491597536335
1223.407802600867 0.044313636803236384
1224.4081360453486 0.04508861876496627
1225.40846948983 0.04530537403832798
1226.4088029343113 0.044974422147475
1227.409136378793 0.04412078806889805
1228.4094698232743 0.042783038051757906
1229.409803267756 0.04101186244144343
1230.4101367122373 0.0388682193456413
1231.410470156719 0.03642105333793013
1232.4108036012003 0.033744599856658265
1233.411137045682 0.030915280572767396
1234.4114704901633 0.028008193684297345
1235.411803934645 0.0250932188476397
1236.4121373791263 0.0222308126161569
1237.412470823608 0.019467699438301622
1238.4128042680893 0.01683289240175629
1239.413137712571 0.014334789389136546
1240.4134711570523 0.011960372966477815
1241.413804601534 0.009677616056326112
1242.4141380460153 0.007442118920263612
1243.414471490497 0.005210480675130087
1244.4148049349783 0.002981971806832651
1245.41513837946 0.0012680591667647105
1246.4154718239413 0.00267877662838701
1247.415805268423 0.00529519157210716
1248.4161387129043 0.008171227203007971
1249.416472157386 0.01120584711058008
1250.4168056018673 0.014345582369841013
1251.417139046349 0.017536151465769204
1252.4174724908303 0.02071784791527283
1253.4178059353117 0.023826706925595287
1254.4181393797933 0.026796834574869578
1255.4184728242747 0.02956292510049608
1256.4188062687563 0.03206267720652436
1257.4191397132377 0.03423899735680321
1258.4194731577193 0.0360419349310106
1259.4198066022007 0.03743031674404903
1260.4201400466823 0.03837306055037539
1261.4204734911636 0.03885015642357894
1262.4208069356453 0.038853314024134625
1263.4211403801266 0.03838628381343223
1264.4214738246083 0.037464871844274716
1265.4218072690896 0.036116681526333995
1266.4221407135713 0.034380632811170396
1267.4224741580526 0.03230633137046763
1268.4228076025342 0.02995339029946911
1269.4231410470156 0.02739084794604983
1270.4234744914972 0.024696878347631995
1271.4238079359786 0.021959040684607335
1272.4241413804602 0.019275286584124144
1273.4244748249416 0.016755574693123682
1274.4248082694232 0.014522494700668208
1275.4251417139046 0.01270547232645087
1276.4254751583862 0.011417583909647632
1277.4258086028676 0.010708483854759612
1278.426142047349 0.01051996815959124
1279.4264754918306 0.010696690546928586
1280.426808936312 0.011051292725684942
1281.4271423807936 0.011423530638813538
1282.427475825275 0.011701926427940039
1283.4278092697566 0.011820801405072544
1284.428142714238 0.011750515441947136
1285.4284761587196 0.011488730168729467
1286.428809603201 0.01105426116217054
1287.4291430476826 0.01048311868888981
1288.429476492164 0.009825982550299409
1289.4298099366456 0.009146167530356221
1290.430143381127 0.008516512140754462
1291.4304768256086 0.008012564846649682
1292.43081027009 0.00769940692643961
1293.4311437145716 0.007613776221003277
1294.431477159053 0.0077515617485437935
1295.4318106035346 0.00807183581815248
1296.432144048016 0.008515177869871422
1297.4324774924976 0.009022864665190542
1298.432810936979 0.009547884034331367
1299.4331443814606 0.010057839553430632
1300.433477825942 0.010533268123620373
1301.4338112704236 0.010964121905528796
1302.434144714905 0.011345815956323326
1303.4344781593866 0.011675519663173487
1304.434811603868 0.011949137084513171
1305.4351450483493 0.012159359856252133
1306.435478492831 0.012295103179298416
1307.4358119373123 0.012342512798672045
1308.436145381794 0.01228761705700383
1309.4364788262753 0.012120682172551958
1310.436812270757 0.011842464602122854
1311.4371457152383 0.011472781793081206
1312.43747915972 0.011061768484753619
1313.4378126042013 0.010702623177445846
1314.438146048683 0.010538976352669786
1315.4384794931643 0.010749833491724335
1316.438812937646 0.011496527432080239
1317.4391463821273 0.01285604179735579
1318.439479826609 0.014800478170561345
1319.4398132710903 0.017233126840895324
1320.440146715572 0.02003336860512751
1321.4404801600533 0.023080654867784767
1322.440813604535 0.026261269329803816
1323.4411470490163 0.029468352227662396
1324.441480493498 0.03260084309851135
1325.4418139379793 0.03556313726876875
1326.442147382461 0.038265698181466
1327.4424808269423 0.040626442571427106
1328.442814271424 0.04257266933942949
1329.4431477159053 0.044043354146758196
1330.4434811603867 0.04499169890302082
1331.4438146048683 0.04538789321759809
1332.4441480493497 0.045222116434928246
1333.4444814938313 0.044507888773373354
1334.4448149383127 0.043285964212383454
1335.4451483827943 0.0416290121379055
1336.4454818272757 0.03964724253930427
1337.4458152717573 0.0374945751596169
1338.4461487162387 0.03537325496926635
1339.4464821607203 0.03353104419242699
1340.4468156052017 0.03223981104341088
1341.4471490496833 0.03174428217056994
1342.4474824941647 0.03218858048513133
1343.4478159386463 0.03356165582533988
1344.4481493831277 0.03570433983346046
1345.4484828276093 0.03836953204935602
1346.4488162720907 0.041288478345335757
1347.4491497165723 0.04421226918661833
1348.4494831610536 0.04692827803585965
1349.4498166055353 0.04926274276603864
1350.4501500500166 0.05107828442380595
1351.4504834944983 0.05227054004471943
1352.4508169389796 0.05276526995303071
1353.4511503834613 0.05251611077322374
1354.4514838279426 0.05150277817376058
1355.4518172724243 0.049729479532517065
1356.4521507169056 0.047223358562878105
1357.452484161387 0.044032887664687055
1358.4528176058686 0.04022624238796792
1359.45315105035 0.03588987679639309
1360.4534844948316 0.03112789851967935
1361.453817939313 0.026063823485737977
1362.4541513837946 0.020849309594549247
1363.454484828276 0.015695414734461594
1364.4548182727576 0.010987546591764904
1365.455151717239 0.007699115943186188
1366.4554851617206 0.007665090784217489
1367.455818606202 0.010581864183049057
1368.4561520506836 0.014453362277152564
1369.456485495165 0.018382098095303587
1370.4568189396466 0.0220707481204818
1371.457152384128 0.02541061521844405
1372.4574858286096 0.028369826959018806
1373.457819273091 0.030960141199511796
1374.4581527175726 0.033223801351041526
1375.458486162054 0.03522536310088727
1376.4588196065356 0.037043844241968014
1377.459153051017 0.03876371181486919
1378.4594864954986 0.04046471592771325
1379.45981993998 0.04221163860700077
1380.4601533844616 0.04404569316912593
1381.460486828943 0.04597930832627362
1382.4608202734246 0.04799527091144353
1383.461153717906 0.05005002765258713
1384.4614871623874 0.052079956626971693
1385.461820606869 0.05400902521356857
1386.4621540513504 0.05575644640525457
1387.462487495832 0.05724343897869365
1388.4628209403133 0.058398691370338325
1389.463154384795 0.05916247189772327
1390.4634878292763 0.059489504118010184
1391.463821273758 0.05935078490214213
1392.4641547182393 0.058734520079245685
1393.464488162721 0.05764632703331528
1394.4648216072023 0.05610882531486618
1395.465155051684 0.05416071193404512
1396.4654884961653 0.05185539682454975
1397.465821940647 0.049259251304566654
1398.4661553851283 0.04644949115333418
1399.46648882961 0.043511667901912195
1400.4668222740913 0.040536670497779884
1401.467155718573 0.0376170481098772
1402.4674891630543 0.034842385981734544
1403.467822607536 0.03229349071072015
1404.4681560520173 0.030035432244407717
1405.468489496499 0.028110204633564815
1406.4688229409803 0.02653080355194064
1407.469156385462 0.025279220420074567
1408.4694898299433 0.02431023711783742
1409.4698232744247 0.023560729484380233
1410.4701567189063 0.02296174922824533
1411.4704901633877 0.022449751705860454
1412.4708236078693 0.021974379799145644
1413.4711570523507 0.021502034571880737
1414.4714904968323 0.02101579966175609
1415.4718239413137 0.020512773910972514
1416.4721573857953 0.019999814175176833
1417.4724908302767 0.019488503468452767
1418.4728242747583 0.018990056354292875
1419.4731577192397 0.018510867836210355
1420.4734911637213 0.01804939129865355
1421.4738246082027 0.01759485967661357
1422.4741580526843 0.017127997057524512
1423.4744914971657 0.016623411992194463
1424.4748249416473 0.016053015908242624
1425.4751583861287 0.015389712310332669
1426.4754918306103 0.014610749240936019
1427.4758252750917 0.013700402225276957
1428.4761587195733 0.012651936724613786
1429.4764921640547 0.011469039626476102
1430.4768256085363 0.010167155506291988
1431.4771590530177 0.008775580562210566
1432.4774924974993 0.007342154960039723
1433.4778259419807 0.005944850036284028
1434.4781593864623 0.0047189828074941835
1435.4784928309437 0.003899118905586813
1436.478826275425 0.003761904169717229
1437.4791597199066 0.004314924488817999
1438.479493164388 0.005260046121332931
1439.4798266088696 0.006328516768231504
1440.480160053351 0.007373216462851829
1441.4804934978326 0.008321507459960463
1442.480826942314 0.009141081052019983
1443.4811603867956 0.009825641865728488
1444.481493831277 0.010389429453250977
1445.4818272757586 0.010864672141686333
1446.48216072024 0.01129893439563578
1447.4824941647216 0.011750349844162072
1448.482827609203 0.012279564603503997
1449.4831610536846 0.01293886098922512
1450.483494498166 0.013761220356684515
1451.4838279426476 0.01475327053896792
1452.484161387129 0.015894512221947026
1453.4844948316106 0.017141969393101097
1454.484828276092 0.018437312708944584
1455.4851617205736 0.01971375957094321
1456.485495165055 0.020901486078064944
1457.4858286095366 0.021931462515393026
1458.486162054018 0.02273811659504242
1459.4864954984996 0.023261264629868758
1460.486828942981 0.023447624352095225
1461.4871623874624 0.023252090364704096
1462.487495831944 0.022638861657271782
1463.4878292764254 0.02158246264014053
1464.488162720907 0.02006869079235785
1465.4884961653884 0.018095568219962426
1466.48882960987 0.01567454471231062
1467.4891630543514 0.01283282165832594
1468.489496498833 0.009620469466244959
1469.4898299433144 0.0061443910032483295
1470.490163387796 0.0028848605839617613
1471.4904968322774 0.0033373986474043316
1472.490830276759 0.007154450589492064
1473.4911637212404 0.011442370095051849
1474.491497165722 0.015806348889976552
1475.4918306102034 0.02010443317716592
1476.492164054685 0.024229446118181376
1477.4924974991663 0.028084602201824724
1478.492830943648 0.031580159541091224
1479.4931643881293 0.03463434829154306
1480.493497832611 0.03717557077797794
1481.4938312770923 0.0391451247831681
1482.494164721574 0.04050025283075821
1483.4944981660553 0.04121752606670032
1484.494831610537 0.04129670723200696
1485.4951650550183 0.040765375554205306
1486.4954984995 0.03968474255153854
1487.4958319439813 0.03815716010861267
1488.4961653884627 0.03633551338912451
1489.4964988329443 0.03443315584615842
1490.4968322774257 0.03272860527310036
1491.4971657219073 0.031550729803481836
1492.4974991663887 0.031224131796069848
1493.4978326108703 0.031973423319217556
1494.4981660553517 0.0338377567507463
1495.4984994998333 0.03666597504070067
1496.4988329443147 0.04019072326352567
1497.4991663887963 0.04411395391966332
1498.4994998332777 0.04815844840452733
1499.4998332777593 0.052086310804996566
1500.5001667222407 0.055700759441882394
1501.5005001667223 0.05884274244445051
1502.5008336112037 0.06138725635413459
1503.5011670556853 0.06324068872596166
1504.5015005001667 0.0643391848351636
1505.5018339446483 0.06464770592425727
1506.5021673891297 0.06415945260433936
1507.5025008336113 0.06289542027887211
1508.5028342780927 0.06090395261774686
1509.5031677225743 0.05826024156185285
1510.5035011670557 0.055065777079452656
1511.5038346115373 0.05144775284368627
1512.5041680560187 0.04755832182917813
1513.5045015005 0.04357322639637379
1514.5048349449817 0.03968844379319971
1515.505168389463 0.03611181834974021
1516.5055018339447 0.03304456531891227
1517.505835278426 0.030647719942885242
1518.5061687229077 0.028996819973232706
1519.506502167389 0.028045379704993004
1520.5068356118707 0.027625888948699048
1521.507169056352 0.027494423124827253
1522.5075025008337 0.027391570433969035
1523.507835945315 0.027088670925066158
1524.5081693897966 0.026409967221714542
1525.508502834278 0.02523789468661258
1526.5088362787596 0.0235116098728544
1527.509169723241 0.021226288735884984
1528.5095031677226 0.018440215299513996
1529.509836612204 0.015303667635545679
1530.5101700566856 0.012150096569833542
1531.510503501167 0.009738968836759945
1532.5108369456486 0.009415996080443637
1533.51117039013 0.011772102029185777
1534.5115038346116 0.015800690576204608
1535.511837279093 0.020536433717010447
1536.5121707235746 0.025480709815889138
1537.512504168056 0.030357688237668986
1538.5128376125376 0.03498360565645481
1539.513171057019 0.03922036434080226
1540.5135045015004 0.04295940544975281
1541.513837945982 0.04611618452338879
1542.5141713904634 0.04862851815188174
1543.514504834945 0.05045631791377469
1544.5148382794264 0.0515817128370239
1545.515171723908 0.05200913428240828
1546.5155051683894 0.051765180982791585
1547.515838612871 0.05089819311117725
1548.5161720573524 0.049477509542477274
1549.516505501834 0.04759237805878093
1550.5168389463154 0.045350423032675516
1551.517172390797 0.04287541789127699
1552.5175058352784 0.0403038209744709
1553.51783927976 0.03777911272231522
1554.5181727242414 0.03544258622517755
1555.518506168723 0.033419433256886275
1556.5188396132044 0.031800659209902965
1557.519173057686 0.030624965534010538
1558.5195065021674 0.029868276941587297
1559.519839946649 0.029447703229154375
1560.5201733911304 0.02923978249714502
1561.520506835612 0.029105276782607884
1562.5208402800934 0.028911303327406997
1563.521173724575 0.02854589774277085
1564.5215071690563 0.027925034093063655
1565.5218406135377 0.02699449698810742
1566.5221740580193 0.02572914275388928
1567.5225075025007 0.024131427246170543
1568.5228409469823 0.022230544100983973
1569.5231743914637 0.02008346022521254
1570.5235078359453 0.01777968888451859
1571.5238412804267 0.01545277849224837
1572.5241747249083 0.013301719198565001
1573.5245081693897 0.011615466157490997
1574.5248416138713 0.010747634688089622
1575.5251750583527 0.01094114936765469
1576.5255085028343 0.012112773314315069
1577.5258419473157 0.013933057524846599
1578.5261753917973 0.01606909629704046
1579.5265088362787 0.018285404663127752
1580.5268422807603 0.02043313742102817
1581.5271757252417 0.022421503390789212
1582.5275091697233 0.024198278883107625
1583.5278426142047 0.02573899263469083
1584.5281760586863 0.027041049553196268
1585.5285095031677 0.028120230110061546
1586.5288429476493 0.029008069440357564
1587.5291763921307 0.02974919615036641
1588.5295098366123 0.030398008993759346
1589.5298432810937 0.031014296963303937
1590.5301767255753 0.0316577117929614
1591.5305101700567 0.03238144368019748
1592.530843614538 0.033225954400617784
1593.5311770590197 0.03421395752655079
1594.531510503501 0.03534774498080507
1595.5318439479827 0.03660938528554179
1596.532177392464 0.0379635219015275
1597.5325108369457 0.039361888695784
1598.532844281427 0.04074848159874827
1599.5331777259087 0.04206453173371101
1600.53351117039 0.04325279312985702
1601.5338446148717 0.044260987135308544
1602.534178059353 0.04504444908787289
1603.5345115038347 0.04556810686081573
1604.534844948316 0.04580792835197948
1605.5351783927977 0.04575194624821297
1606.535511837279 0.04540092815174508
1607.5358452817607 0.044768718330216645
1608.536178726242 0.043882234174380204
1609.5365121707237 0.042781051131748404
1610.536845615205 0.04151644886744707
1611.5371790596867 0.040149718230421336
1612.537512504168 0.03874945825009608
1613.5378459486496 0.03738757050449716
1614.538179393131 0.03613377217002014
1615.5385128376126 0.03504880653552187
1616.538846282094 0.034177165058898624
1617.5391797265754 0.033540855860343874
1618.539513171057 0.03313608751573291
1619.5398466155384 0.03293421027842244
1620.54018006002 0.0328869157878611
1621.5405135045014 0.03293427239936211
1622.540846948983 0.033013506382341955
1623.5411803934644 0.033066748709568515
1624.541513837946 0.03304680326474744
1625.5418472824274 0.03292077307631848
1626.542180726909 0.0326718158662084
1627.5425141713904 0.032299403549175536
1628.542847615872 0.03181837174195711
1629.5431810603534 0.03125689455739795
1630.543514504835 0.030653393594398816
1631.5438479493164 0.030052350691097886
1632.544181393798 0.0294990983588516
1633.5445148382794 0.029033944182591115
1634.544848282761 0.028686398683959544
1635.5451817272424 0.028470632971052314
1636.545515171724 0.028383309751418492
1637.5458486162054 0.028404434866998708
1638.546182060687 0.02850102067425745
1639.5465155051684 0.028632575863067587
1640.54684894965 0.028757123833624543
1641.5471823941314 0.028836648617027966
1642.547515838613 0.02884132518343044
1643.5478492830944 0.028752323278614746
1644.5481827275757 0.028563233396003043
1645.5485161720574 0.02828024743319815
1646.5488496165387 0.027921201452979168
1647.5491830610204 0.02751352993044802
1648.5495165055017 0.02709115653792803
1649.5498499499834 0.02669041243649681
1650.5501833944647 0.026345264903811623
1651.5505168389464 0.026082436191241953
1652.5508502834277 0.02591727713506902
1653.5511837279093 0.02585133431163008
1654.5515171723907 0.025872258429267353
1655.5518506168723 0.025956095435155518
1656.5521840613537 0.026071358381544035
1657.5525175058353 0.026183909523917685
1658.5528509503167 0.02626170327166573
1659.5531843947983 0.026278728807303628
1660.5535178392797 0.026217833868421817
1661.5538512837613 0.026072359763965807
1662.5541847282427 0.025846632712288
1663.5545181727243 0.02555537123792724
1664.5548516172057 0.025222042436701765
1665.5551850616873 0.024876191895752076
1666.5555185061687 0.024549837388913386
1667.5558519506503 0.024273190263041092
1668.5561853951317 0.024070234112611215
1669.5565188396133 0.02395494463013608
1670.5568522840947 0.02392900286228097
1671.557185728576 0.023981598905074366
1672.5575191730577 0.0240913859247643
1673.557852617539 0.024230067438937943
1674.5581860620207 0.02436676020978854
1675.558519506502 0.024472278210995527
1676.5588529509837 0.024522728383211633
1677.559186395465 0.024502111027996733
1678.5595198399467 0.02440384319539523
1679.559853284428 0.024231233732472317
1680.5601867289097 0.02399696076749008
1681.560520173391 0.02372158759843942
1682.5608536178727 0.02343115422246784
1683.561187062354 0.023153945099749666
1684.5615205068357 0.022916685961136198
1685.561853951317 0.022740645236325532
1686.5621873957987 0.022638320552355
1687.56252084028 0.02261143606079573
1688.5628542847617 0.022650755099597575
1689.563187729243 0.022737762202527597
1690.5635211737247 0.022847784127386382
1691.563854618206 0.022953824608653636
1692.5641880626877 0.02303037396673418
1693.564521507169 0.02305664739544019
1694.5648549516507 0.023018956347633235
1695.565188396132 0.022912112830385
1696.5655218406134 0.022739868838735404
1697.565855285095 0.022514421294752916
1698.5661887295764 0.022255009671439882
1699.566522174058 0.021985646248889615
1700.5668556185394 0.02173208920118726
1701.567189063021 0.021518318198640807
1702.5675225075024 0.02136297812882397
1703.567855951984 0.021276431683228045
1704.5681893964654 0.021259076990518325
1705.568522840947 0.021301356614173737
1706.5688562854284 0.021385460480674568
1707.56918972991 0.021488293612153507
1708.5695231743914 0.02158503426893416
1709.569856618873 0.021652616426073718
1710.5701900633544 0.02167265411558103
1711.570523507836 0.021633550236268045
1712.5708569523174 0.02153170266597964
1713.571190396799 0.021371807312976616
1714.5715238412804 0.021166281208830948
1715.571857285762 0.020933829498566144
1716.5721907302434 0.02069720214968372
1717.572524174725 0.02048026636311738
1718.5728576192064 0.020304673579038934
1719.573191063688 0.020186593789434076
1720.5735245081694 0.020134133038184468
1721.573857952651 0.02014602371579252
1722.5741913971324 0.020211921700586916
1723.5745248416138 0.020314234746399804
1724.5748582860954 0.020431026648614205
1725.5751917305768 0.02053935606238969
1726.5755251750584 0.02061845215756409
1727.5758586195398 0.020652313077380333
1728.5761920640214 0.020631516002094837
1729.5765255085028 0.020554172049097624
1730.5768589529844 0.020426029129544592
1731.5771923974658 0.020259745210977478
1732.5775258419474 0.020073362413390528
1733.5778592864287 0.019888048438877492
1734.5781927309104 0.019725264792959548
1735.5785261753917 0.0196036729641423
1736.5788596198734 0.019536255713716578
1737.5791930643547 0.019528219240101286
1738.5795265088364 0.019576158343384657
1739.5798599533177 0.019668690574630984
1740.5801933977993 0.0197883950269579
1741.5805268422807 0.019914591625262122
1742.5808602867623 0.020026384154527996
1743.5811937312437 0.020105463790537122
1744.5815271757253 0.020138340397652225
1745.5818606202067 0.020117838031722915
1746.5821940646883 0.020043804757953216
1747.5825275091697 0.01992304011288273
1748.582860953651 0.01976846070120639
1749.5831943981327 0.019597539876547516
1750.583527842614 0.019430103639091506
1751.5838612870957 0.019285661811593826
1752.584194731577 0.019180593788146856
1753.5845281760587 0.01912564290221139
1754.58486162054 0.019124220079033156
1755.5851950650217 0.01917190489271766
1756.585528509503 0.019257264365618563
1757.5858619539847 0.019363787182038805
1758.586195398466 0.019472492108676267
1759.5865288429477 0.019564697657900993
1760.586862287429 0.01962451965621851
1761.5871957319107 0.019640814362174037
1762.587529176392 0.01960842763079535
1763.5878626208737 0.019528705110808817
1764.588196065355 0.019409264481638645
1765.5885295098367 0.01926305145754995
1766.588862954318 0.01910672720896898
1767.5891963987997 0.018958492712943354
1768.589529843281 0.018835557092480394
1769.5898632877627 0.01875158520250924
1770.590196732244 0.01871456116779955
1771.5905301767257 0.018725505964189475
1772.590863621207 0.018778342069802473
1773.5911970656887 0.018860935439080857
1774.59153051017 0.018957067580222642
1775.5918639546514 0.01904891202402612
1776.592197399133 0.01911956075497545
1777.5925308436144 0.0191552360255792
1778.592864288096 0.019146958410704434
1779.5931977325774 0.01909156050171062
1780.593531177059 0.018992010465448884
1781.5938646215404 0.018857045951869898
1782.594198066022 0.01870013906246165
1783.5945315105034 0.01853784455964445
1784.594864954985 0.01838764846105749
1785.5951983994664 0.01826553859339849
1786.595531843948 0.018183639380306992
1787.5958652884294 0.018148333989946166
1788.596198732911 0.01815927059383183
1789.5965321773924 0.018209484470658295
1790.596865621874 0.018286607530285846
1791.5971990663554 0.01837488615433409
1792.597532510837 0.018457586278434992
1793.5978659553184 0.018519363161707814
1794.5981993998 0.018548271460758943
1795.5985328442814 0.01853721927015699
1796.598866288763 0.018484774809960802
1797.5991997332444 0.018395298152476487
1798.599533177726 0.018278402509013858
1799.5998666222074 0.018147773785899397
1800.6002000666888 0.018019419012536463
1801.6005335111704 0.017909491119753335
1802.6008669556518 0.017831946282939014
1803.6012004001334 0.017796396777853975
1804.6015338446148 0.017806566814958485
1805.6018672890964 0.017859685478373258
1806.6022007335778 0.01794695447805017
1807.6025341780594 0.018054975170686494
1808.6028676225408 0.018167812652294918
1809.6032010670224 0.018269288335789884
1810.6035345115038 0.018345129379342375
1811.6038679559854 0.01838471125958533
1812.6042014004668 0.018382246340568977
1813.6045348449484 0.01833735821544011
1814.6048682894298 0.018255031584623313
1815.6052017339114 0.018144954032390265
1816.6055351783928 0.018020291035014124
1817.6058686228744 0.017895979208556886
1818.6062020673558 0.017786695607357458
1819.6065355118374 0.017704754110591046
1820.6068689563187 0.017658260036808326
1821.6072024008004 0.017649870945301023
1822.6075358452817 0.017676426401360867
1823.6078692897634 0.017729529081028202
1824.6082027342447 0.017796945338229973
1825.6085361787264 0.017864528312713804
1826.6088696232077 0.017918304052965333
1827.6092030676891 0.017946397773682926
1828.6095365121707 0.01794056909992471
1829.6098699566521 0.017897222399564677
1830.6102034011337 0.01781783155455865
1831.6105368456151 0.017708763266704432
1832.6108702900967 0.01758051200478951
1833.611203734578 0.017446392731498284
1834.6115371790597 0.01732079208626634
1835.611870623541 0.017217160432517965
1836.6122040680227 0.01714602042110842
1837.612537512504 0.017113332599348805
1838.6128709569857 0.017119545520824897
1839.613204401467 0.017159540041082298
1840.6135378459487 0.01722348047651521
1841.61387129043 0.017298382181101603
1842.6142047349117 0.01737007337320751
1843.614538179393 0.017425203366221872
1844.6148716238747 0.017453009470268052
1845.615205068356 0.017446651391691232
1846.6155385128377 0.017404011055529963
1847.615871957319 0.017327917117471902
1848.6162054018007 0.017225789511600496
1849.616538846282 0.017108726030479984
1850.6168722907637 0.016990089539430254
1851.617205735245 0.016883715181117684
1852.6175391797265 0.016801941544220145
1853.617872624208 0.016753755521486762
1854.6182060686895 0.016743383990567854
1855.618539513171 0.016769622353664828
1856.6188729576525 0.016826048546080163
1857.619206402134 0.016902072218917947
1858.6195398466155 0.01698458870636266
1859.619873291097 0.01705991103390964
1860.6202067355784 0.017115656950947845
1861.62054018006 0.01714234073833438
1862.6208736245414 0.017134513155376757
1863.621207069023 0.017091371524386875
1864.6215405135044 0.017016813340191513
1865.621873957986 0.01691893788598118
1866.6222074024674 0.016809027703047423
1867.622540846949 0.01670008268421646
1868.6228742914304 0.016605043863885494
1869.623207735912 0.01653492559441819
1870.6235411803934 0.016497146453142344
1871.623874624875 0.0164943686015526
1872.6242080693564 0.016524087917866765
1873.624541513838 0.01657906542604169
1874.6248749583194 0.01664850356976776
1875.625208402801 0.016719719743034534
1876.6255418472824 0.016780003676392923
1877.625875291764 0.016818367249908015
1878.6262087362454 0.016826970170905137
1879.6265421807268 0.016802089760709737
1880.6268756252084 0.01674457005156977
1881.6272090696898 0.016659728165383945
1882.6275425141714 0.016556724101474442
1883.6278759586528 0.016447430334438774
1884.6282094031344 0.016344885660194416
1885.6285428476158 0.016261489641243076
1886.6288762920974 0.016207177823016745
1887.6292097365788 0.016187880304955
1888.6295431810604 0.01620456362284793
1889.6298766255418 0.01625306146528191
1890.6302100700234 0.016324730448334813
1891.6305435145048 0.016407783610039414
1892.6308769589864 0.01648902619696356
1893.6312104034678 0.016555682222664164
1894.6315438479494 0.016597044408752645
1895.6318772924308 0.01660576332049503
1896.6322107369124 0.016578673421717087
1897.6325441813938 0.01651711302114528
1898.6328776258754 0.016426730587052532
1899.6332110703568 0.016316793386510813
1900.6335445148384 0.01619904198087413
1901.6338779593198 0.016086179222149024
1902.6342114038014 0.015990148717830364
1903.6345448482828 0.015920432247293875
1904.6348782927641 0.015882646933415814
1905.6352117372458 0.01587771252712755
1906.6355451817271 0.01590176567699664
1907.6358786262088 0.015946839946136868
1908.6362120706901 0.016002163466512773
1909.6365455151717 0.016055812220229577
1910.6368789596531 0.016096426945402233
1911.6372124041347 0.01611474373499577
1912.6375458486161 0.016104765291712154
1913.6378792930977 0.016064475575471065
1914.6382127375791 0.015996056590482016
1915.6385461820607 0.015905602135260127
1916.6388796265421 0.015802350923041383
1917.6392130710237 0.01569749544839622
1918.6395465155051 0.015602674078290907
1919.6398799599867 0.015528321272141508
1920.640213404468 0.015482116585942588
1921.6405468489497 0.01546780407091678
1922.640880293431 0.015484616995766117
1923.6412137379127 0.01552743013363122
1924.641547182394 0.015587603932489506
1925.6418806268757 0.015654339361678683
1926.642214071357 0.01571627967919742
1927.6425475158387 0.015763091118494173
1928.64288096032 0.01578680754742073
1929.6432144048017 0.015782798318119278
1930.643547849283 0.015750285013704228
1931.6438812937645 0.015692380228779182
1932.644214738246 0.015615653814752424
1933.6445481827275 0.015529261129558616
1934.644881627209 0.015443706186335619
1935.6452150716905 0.015369366178172847
1936.645548516172 0.015314966026479297
1937.6458819606535 0.015286240546243285
1938.646215405135 0.015285026975889253
1939.6465488496165 0.015308969927085699
1940.646882294098 0.015351899986470767
1941.6472157385795 0.015404804122789795
1942.647549183061 0.015457191787125756
1943.6478826275425 0.015498609823391067
1944.648216072024 0.015520073687515588
1945.6485495165055 0.015515237468068759
1946.648882960987 0.015481190028343498
1947.6492164054685 0.015418818549924287
1948.64954984995 0.015332718317861722
1949.6498832944314 0.015230655022874332
1950.650216738913 0.015122614980424358
1951.6505501833944 0.01501952039615003
1952.650883627876 0.014931744590151464
1953.6512170723574 0.014867625824135536
1954.651550516839 0.014832222794996745
1955.6518839613204 0.014826548315526315
1956.6522174058018 0.014847441726299086
1957.6525508502834 0.014888108457400758
1958.6528842947648 0.014939211570708233
1959.6532177392464 0.014990296907285231
1960.6535511837278 0.015031299418207507
1961.6538846282094 0.015053907075877447
1962.6542180726908 0.015052621214742958
1963.6545515171724 0.015025417719215785
1964.6548849616538 0.014973964841954925
1965.6552184061354 0.014903388839744703
1966.6555518506168 0.014821606741390495
1967.6558852950984 0.014738278493801141
1968.6562187395798 0.014663477124662122
1969.6565521840614 0.01460623417909272
1970.6568856285428 0.014573172971053719
1971.6572190730244 0.014567466534010571
1972.6575525175058 0.014588323951789725
1973.6578859619874 0.014631111941167266
1974.6582194064688 0.014688083998347694
1975.6585528509504 0.014749564676317408
1976.6588862954318 0.014805363651954541
1977.6592197399134 0.014846186811341188
1978.6595531843948 0.014864853420462709
1979.6598866288764 0.014857190028393903
1980.6602200733578 0.014822528645713715
1981.6605535178394 0.01476377848390244
1982.6608869623208 0.014687069620619457
1983.6612204068022 0.01460099323165802
1984.6615538512838 0.01451549749336574
1985.6618872957652 0.014440546950484065
1986.6622207402468 0.01438471133269905
1987.6625541847282 0.014353898843897856
1988.6628876292098 0.014350460816505824
1989.6632210736911 0.014372846767182864
1990.6635545181728 0.014415882646897499
1991.6638879626541 0.014471612312035528
1992.6642214071358 0.014530530327355552
1993.6645548516171 0.01458297864138649
1994.6648882960988 0.014620486093495285
1995.6652217405801 0.014636877640277102
1996.6655551850617 0.014629040918543642
1997.6658886295431 0.014597290598865654
1998.6662220740247 0.014545309269929104
1999.6665555185061 0.01447967212810405
2000.6668889629877 0.014408991785007054
2001.6672224074691 0.014342758446221376
2002.6675558519507 0.014290002044272132
2003.6678892964321 0.014257957235831729
2004.6682227409137 0.01425094766468207
2005.6685561853951 0.014269696465561702
2006.6688896298767 0.014311201683130655
2007.6692230743581 0.014369200714371227
2008.6695565188397 0.014435124814381618
2009.669889963321 0.014499355927792862
2010.6702234078025 0.014552567306367762
2011.670556852284 0.014586951723040647
2012.6708902967655 0.014597192906070868
2013.671223741247 0.014581091822714363
2014.6715571857285 0.014539804644497124
2015.67189063021 0.014477681233100006
2016.6722240746915 0.014401718194818967
2017.672557519173 0.014320668601947601
2018.6728909636545 0.014243888840160437
2019.673224408136 0.014180051872850097
2020.6735578526175 0.01413590452254073
2021.673891297099 0.01411527277889267
2022.6742247415805 0.014118500770984765
2023.674558186062 0.014142436659783847
2024.6748916305435 0.014180968061514225
2025.675225075025 0.01422599731241418
2026.6755585195065 0.014268670718884319
2027.675891963988 0.014300654183778277
2028.6762254084695 0.014315272960654055
2029.676558852951 0.014308383154350447
2030.6768922974325 0.014278894606531306
2031.677225741914 0.014228906761036381
2032.6775591863955 0.014163450283087959
2033.677892630877 0.014089854500010497
2034.6782260753585 0.014016793122054788
2035.6785595198398 0.013953103644840113
2036.6788929643214 0.013906526070248676
2037.6792264088028 0.013882549333828494
2038.6795598532844 0.013883566185301371
2039.6798932977658 0.013908499894647893
2040.6802267422474 0.013952978345403898
2041.6805601867288 0.014010017297747692
2042.6808936312104 0.014071073919288678
2043.6812270756918 0.014127275923806597
2044.6815605201734 0.014170629213986234
2045.6818939646548 0.014195043426786846
2046.6822274091364 0.014197066621691509
2047.6825608536178 0.014176268670027735
2048.682894298099 0.01413524994664141
2049.683227742581 0.014079279916207273
2050.6835611870624 0.014015596661224212
2051.683894631544 0.013952430874524765
2052.684228076025 0.013897859041757438
2053.684561520507 0.013858634411930543
2054.6848949649884 0.013839175248788482
2055.68522840947 0.013840887771334165
2056.685561853951 0.013861953255307405
2057.685895298433 0.013897620759979528
2058.6862287429144 0.013940944914199931
2059.686562187396 0.01398382600858813
2060.686895631877 0.014018170580225649
2061.6872290763586 0.014036996948258046
2062.6875625208404 0.014035346625372798
2063.687895965322 0.014010908937847935
2064.688229409803 0.013964307922454672
2065.6885628542846 0.013899032730376753
2066.6888962987664 0.013821018531681772
2067.689229743248 0.013737911374293366
2068.689563187729 0.013658083975866521
2069.6898966322105 0.013589511119734738
2070.6902300766924 0.013538655479661517
2071.6905635211738 0.01350954068892088
2072.690896965655 0.01350317897778304
2073.6912304101365 0.013517465593042052
2074.6915638546184 0.013547560922993463
2075.6918972990998 0.013586682034532626
2076.692230743581 0.013627151064172909
2077.6925641880625 0.01366151829615894
2078.6928976325444 0.013683591317835413
2079.6932310770258 0.01368924158768003
2080.693564521507 0.013676906623815334
2081.6938979659885 0.013647747328260388
2082.6942314104704 0.013605452849001066
2083.6945648549518 0.013555713989111897
2084.694898299433 0.01350541687823635
2085.6952317439145 0.013461645129542857
2086.6955651883964 0.013430617994985404
2087.6958986328777 0.013416722751022035
2088.696232077359 0.013421805162164957
2089.6965655218405 0.013444849328616934
2090.696898966322 0.01348210819840905
2091.6972324108037 0.013527656839139727
2092.697565855285 0.013574260642288354
2093.6978992997665 0.01361440356364882
2094.698232744248 0.013641314675647623
2095.6985661887297 0.013649855673092862
2096.698899633211 0.013637170830103256
2097.6992330776925 0.013603039834627871
2098.699566522174 0.013549906073580545
2099.6998999666557 0.013482578990020767
2100.700233411137 0.013407634257913813
2101.7005668556185 0.013332565387694862
2102.7009003001 0.013264777095317115
2103.7012337445817 0.013210549488215264
2104.701567189063 0.01317413007012926
2105.7019006335445 0.013157110978339367
2106.702234078026 0.01315821017917563
2107.7025675225077 0.013173500999598959
2108.702900966989 0.013197045135187468
2109.7032344114705 0.013221808971131163
2110.703567855952 0.013240703270146151
2111.7039013004337 0.013247586370806275
2112.704234744915 0.01323809975564072
2113.7045681893965 0.013210245076493665
2114.704901633878 0.013164650114096479
2115.7052350783592 0.013104502495574466
2116.705568522841 0.013035156422043854
2117.7059019673225 0.012963445047594052
2118.706235411804 0.012896764713820823
2119.7065688562852 0.012842037152373722
2120.706902300767 0.012804693997680533
2121.7072357452485 0.012787848774808817
2122.70756918973 0.012791807964604687
2123.707902634211 0.012814017580764683
2124.708236078693 0.012849455933003831
2125.7085695231744 0.012891393804155911
2126.708902967656 0.012932379181048725
2127.709236412137 0.012965280702472971
2128.709569856619 0.012984238875880471
2129.7099033011004 0.012985410970344257
2130.710236745582 0.012967437063396009
2131.710570190063 0.012931590444949948
2132.710903634545 0.012881603500650816
2133.7112370790264 0.012823184491774374
2134.711570523508 0.012763267554824667
2135.711903967989 0.012709071778062008
2136.712237412471 0.01266708335573245
2137.7125708569524 0.012642107471761333
2138.712904301434 0.012636547654747648
2139.713237745915 0.012650045551670258
2140.7135711903966 0.01267955120204026
2141.7139046348784 0.012719808410287404
2142.71423807936 0.012764159126554236
2143.714571523841 0.012805519818839156
2144.7149049683226 0.01283737156100334
2145.7152384128044 0.012854626857956346
2146.715571857286 0.012854273917315678
2147.715905301767 0.01283573819955539
2148.7162387462486 0.012800933890659357
2149.7165721907304 0.012754004356320653
2150.716905635212 0.012700775286442152
2151.717239079693 0.012647972445667665
2152.7175725241746 0.012602289749048506
2153.7179059686564 0.012569428392187413
2154.718239413138 0.012553252430203483
2155.718572857619 0.012555205546348036
2156.7189063021005 0.012574097710760164
2157.7192397465824 0.012606302458437527
2158.719573191064 0.012646324423787814
2159.719906635545 0.01268762834386239
2160.7202400800265 0.012723584249972197
2161.7205735245084 0.012748383004856402
2162.7209069689898 0.012757801886706761
2163.721240413471 0.012749736446003959
2164.7215738579525 0.012724450398807192
2165.721907302434 0.01268452494974127
2166.7222407469158 0.012634514085920154
2167.722574191397 0.012580337681981255
2168.7229076358785 0.012528473738921252
2169.72324108036 0.012485044617201149
2170.7235745248418 0.012454923099612077
2171.723907969323 0.012441000078298198
2172.7242414138045 0.012443743451198901
2173.724574858286 0.012461131951332152
2174.7249083027677 0.01248897665786178
2175.725241747249 0.012521567799691673
2176.7255751917305 0.01255252836471919
2177.725908636212 0.012575732603504468
2178.7262420806937 0.012586155759503148
2179.726575525175 0.012580549666219782
2180.7269089696565 0.012557873486916948
2181.727242414138 0.012519440667751342
2182.7275758586197 0.012468769715365303
2183.727909303101 0.01241115052360247
2184.7282427475825 0.012352964466167387
2185.728576192064 0.012300828382982966
2186.7289096365457 0.012260667762413262
2187.729243081027 0.012236853723715968
2188.7295765255085 0.01223154768500542
2189.72990996999 0.012244374513570624
2190.7302434144717 0.012272487936350746
2191.730576858953 0.012311014883412422
2192.7309103034345 0.012353792473115905
2193.731243747916 0.012394264640692843
2194.7315771923973 0.012426394010323423
2195.731910636879 0.01244546263454569
2196.7322440813605 0.012448668636418941
2197.732577525842 0.012435461329486553
2198.7329109703232 0.012407587980423464
2199.733244414805 0.012368850688894576
2200.7335778592865 0.012324595776234149
2201.733911303768 0.012280985085736232
2202.7342447482492 0.01224413018453294
2203.734578192731 0.012219202329375773
2204.7349116372125 0.01220965268109174
2205.735245081694 0.012216675391341846
2206.7355785261752 0.012239012340606729
2207.735911970657 0.012273136108977546
2208.7362454151385 0.012313774252373257
2209.73657885962 0.012354676050729763
2210.736912304101 0.012389489609436415
2211.737245748583 0.012412616111010565
2212.7375791930644 0.012419930542221248
2213.737912637546 0.012409290982515565
2214.738246082027 0.012380790756347987
2215.738579526509 0.012336734757039195
2216.7389129709904 0.012281344018901888
2217.739246415472 0.012220215144378165
2218.739579859953 0.012159587258177864
2219.7399133044346 0.012105499204747537
2220.7402467489164 0.012062948620505162
2221.740580193398 0.01203518173516143
2222.740913637879 0.0120232361588567
2223.7412470823606 0.012025821931526506
2224.7415805268424 0.012039564083263789
2225.741913971324 0.012059560180692082
2226.742247415805 0.012080150206651393
2227.7425808602866 0.012095768274514649
2228.7429143047684 0.012101747894327492
2229.74324774925 0.012094975823074141
2230.743581193731 0.012074321454515041
2231.7439146382126 0.012040799892974546
2232.7442480826944 0.011997453958175837
2233.744581527176 0.011948965153242468
2234.744914971657 0.011901030053989476
2235.7452484161386 0.011859569203315021
2236.7455818606204 0.01182986831227293
2237.745915305102 0.011815778013038406
2238.746248749583 0.01181910588790863
2239.7465821940646 0.011839312243497914
2240.7469156385464 0.01187356822159367
2241.747249083028 0.011917164179447813
2242.747582527509 0.011964189691647123
2243.7479159719906 0.01200836377727159
2244.748249416472 0.012043883092803666
2245.748582860954 0.012066171641696542
2246.748916305435 0.01207244553336916
2247.7492497499165 0.01206203856078254
2248.749583194398 0.01203646234444826
2249.7499166388798 0.01199919799600497
2250.750250083361 0.011955238021454215
2251.7505835278425 0.011910421563517758
2252.750916972324 0.011870634678468715
2253.7512504168058 0.011840976792059633
2254.751583861287 0.011825015779320398
2255.7519173057685 0.011824255347869156
2256.75225075025 0.011837911043395821
2257.7525841947318 0.011863036932873036
2258.752917639213 0.011894977844109117
2259.7532510836945 0.011928062499784786
2260.753584528176 0.011956417718441102
2261.7539179726577 0.01197477831714793
2262.754251417139 0.011979185125676965
2263.7545848616205 0.011967492772822032
2264.754918306102 0.011939639209059608
2265.7552517505837 0.011897655112367702
2266.755585195065 0.011845413577739803
2267.7559186395465 0.0117881422022503
2268.756252084028 0.011731744434306263
2269.7565855285093 0.011682005644878302
2270.756918972991 0.011643787510353387
2271.7572524174725 0.011620332386780197
2272.757585861954 0.01161279582722422
2273.7579193064353 0.01162009324011883
2274.758252750917 0.01163908975591692
2275.7585861953985 0.011665096161527553
2276.75891963988 0.011692578607008815
2277.7592530843613 0.011715960554822939
2278.759586528843 0.01173039508544179
2279.7599199733245 0.011732406489112982
2280.760253417806 0.01172033022543924
2281.7605868622873 0.011694510358889782
2282.760920306769 0.011657239456253861
2283.7612537512505 0.011612448577389595
2284.761587195732 0.011565177758866266
2285.7619206402132 0.011520882986644299
2286.762254084695 0.01148466331864693
2287.7625875291765 0.01146051571230499
2288.762920973658 0.011450735258814449
2289.7632544181392 0.011455565176532467
2290.763587862621 0.011473160970002613
2291.7639213071025 0.011499874492084112
2292.764254751584 0.011530803172978724
2293.7645881960652 0.011560505326552088
2294.764921640547 0.011583764366372542
2295.7652550850285 0.011596291880088481
2296.76558852951 0.011595282760554214
2297.765921973991 0.011579764338175659
2298.7662554184726 0.011550708513398315
2299.7665888629544 0.01151089913638849
2300.766922307436 0.011464568096799665
2301.767255751917 0.01141683590230294
2302.7675891963986 0.011373017630386756
2303.7679226408804 0.011337880940579841
2304.768256085362 0.011314962544158634
2305.768589529843 0.011306053416825385
2306.7689229743246 0.0113109432297819
2307.7692564188064 0.011327470737301748
2308.769589863288 0.011351869277040263
2309.769923307769 0.01137934198272569
2310.7702567522506 0.011404765267749884
2311.7705901967324 0.011423408495277029
2312.770923641214 0.011431569247657475
2313.771257085695 0.01142704796624318
2314.7715905301766 0.011409413557614639
2315.7719239746584 0.011380037271410343
2316.77225741914 0.011341894721696881
2317.772590863621 0.011299157305811224
2318.7729243081026 0.011256616873764698
2319.7732577525844 0.011219011625298625
2320.773591197066 0.011190343328093133
2321.773924641547 0.011173288729776952
2322.7742580860286 0.011168803043405007
2323.77459153051 0.011175985941820694
2324.774924974992 0.011192234054581205
2325.775258419473 0.011213650445020129
2326.7755918639546 0.011235636365444328
2327.775925308436 0.01125356526747069
2328.776258752918 0.01126343645844703
2329.776592197399 0.011262420788478632
2330.7769256418806 0.011249234661246374
2331.777259086362 0.011224304127474898
2332.777592530844 0.0111897043136402
2333.777925975325 0.011148881122719478
2334.7782594198065 0.01110618403472916
2335.778592864288 0.011066262353373003
2336.7789263087698 0.011033401004922552
2337.779259753251 0.01101089073414537
2338.7795931977325 0.011000533235415368
2339.779926642214 0.011002367321076305
2340.7802600866958 0.011014666393337463
2341.780593531177 0.011034207592157681
2342.7809269756585 0.011056762907427345
2343.78126042014 0.011077726281310086
2344.7815938646218 0.011092775941994234
2345.781927309103 0.011098476875478344
2346.7822607535845 0.011092747386462924
2347.782594198066 0.011075137904122968
2348.7829276425473 0.011046894019042191
2349.783261087029 0.011010797585558322
2350.7835945315105 0.01097080091375855
2351.783927975992 0.010931491689779773
2352.7842614204733 0.010897450704107687
2353.784594864955 0.010872587580358351
2354.7849283094365 0.010859554501160353
2355.785261753918 0.010859335937294528
2356.7855951983993 0.010871088274849783
2357.785928642881 0.010892259416749329
2358.7862620873625 0.010918965956115629
2359.786595531844 0.01094655959560564
2360.7869289763253 0.010970287194028643
2361.787262420807 0.010985943919548108
2362.7875958652885 0.010990432004725563
2363.78792930977 0.01098216007658449
2364.7882627542513 0.010961242419542765
2365.788596198733 0.01092947994172143
2366.7889296432145 0.010890124981678325
2367.789263087696 0.010847452512861431
2368.7895965321773 0.010806182713457436
2369.789929976659 0.010770823765549928
2370.7902634211405 0.010745024752996716
2371.790596865622 0.010731038863751083
2372.7909303101032 0.01072938871313273
2373.791263754585 0.010738795101220722
2374.7915971990665 0.01075638298227831
2375.791930643548 0.010778126711836276
2376.7922640880292 0.010799455662505468
2377.7925975325106 0.01081592089316473
2378.7929309769925 0.010823824740541685
2379.793264421474 0.01082073180320761
2380.7935978659552 0.010805803252293692
2381.7939313104366 0.010779920238995183
2382.7942647549185 0.010745583893245371
2383.7945981994 0.010706600004331773
2384.7949316438812 0.010667578373465112
2385.7952650883626 0.01063330137414358
2386.7955985328445 0.01060804143967357
2387.795931977326 0.010594926681232283
2388.796265421807 0.010595458505257027
2389.7965988662886 0.010609267486928987
2390.7969323107704 0.010634153513185302
2391.797265755252 0.010666402638275372
2392.797599199733 0.010701321922751958
2393.7979326442146 0.010733899285422201
2394.7982660886964 0.010759484641459661
2395.798599533178 0.01077439841346743
2396.798932977659 0.010776395297741721
2397.7992664221406 0.010764936183575005
2398.7995998666224 0.010741244126802586
2399.799933311104 0.01070814034110915
2400.800266755585 0.010669675303315041
2401.8006002000666 0.01063059092362724
2402.800933644548 0.010595673180713359
2403.80126708903 0.01056907786149159
2404.801600533511 0.010553728180450545
2405.8019339779926 0.010550883218731119
2406.802267422474 0.010559954148369076
2407.802600866956 0.010578602551549103
2408.802934311437 0.010603102351632749
2409.8032677559186 0.010628899428183864
2410.8036012004 0.010651273792046036
2411.803934644882 0.010666002810967308
2412.804268089363 0.01066993625407526
2413.8046015338446 0.010661416219320902
2414.804934978326 0.010640499336781482
2415.805268422808 0.010608960767739128
2416.805601867289 0.01057007927808282
2417.8059353117706 0.010528222380633953
2418.806268756252 0.010488272648371448
2419.806602200734 0.010454960895048736
2420.806935645215 0.010432195005564929
2421.8072690896965 0.010422486767783217
2422.807602534178 0.010426574040310927
2423.8079359786598 0.010443307159459186
2424.808269423141 0.010469820707526632
2425.8086028676225 0.010501957637080665
2426.808936312104 0.010534868465817152
2427.8092697565853 0.010563685216092755
2428.809603201067 0.010584169887585843
2429.8099366455485 0.010593254226944388
2430.81027009003 0.010589412034776535
2431.8106035345113 0.010572829785639623
2432.810936978993 0.010545362715891812
2433.8112704234745 0.010510282368235414
2434.811603867956 0.010471840382796183
2435.8119373124373 0.010434694141025587
2436.812270756919 0.010403262142385315
2437.8126042014005 0.010381096324686232
2438.812937645882 0.01037036732660997
2439.8132710903633 0.010371549303119773
2440.813604534845 0.010383360463457942
2441.8139379793265 0.010402969362568062
2442.814271423808 0.010426427760088874
2443.8146048682893 0.010449252768984037
2444.814938312771 0.010467063045579835
2445.8152717572525 0.010476176412594995
2446.815605201734 0.010474093320094056
2447.8159386462153 0.010459813643606706
2448.816272090697 0.010433957281998389
2449.8166055351785 0.010398679430675357
2450.81693897966 0.010357390053677066
2451.8172724241413 0.010314306100695747
2452.8176058686226 0.010273885710582574
2453.8179393131045 0.010240214587628686
2454.818272757586 0.01021643096897465
2455.8186062020673 0.010204279776222683
2456.8189396465486 0.010203872374903448
2457.8192730910305 0.010213695003205923
2458.819606535512 0.01023086334064632
2459.8199399799933 0.010251575567651465
2460.8202734244746 0.010271684198475644
2461.8206068689565 0.010287294616504373
2462.820940313438 0.010295304412250033
2463.8212737579192 0.010293815782944851
2464.8216072024006 0.010282375947900383
2465.8219406468825 0.010262022784645605
2466.822274091364 0.01023513320025189
2467.8226075358452 0.010205091129810643
2468.8229409803266 0.010175812051769999
2469.8232744248085 0.010151181551333877
2470.82360786929 0.010134483822803703
2471.8239413137712 0.010127906260843693
2472.8242747582526 0.010132201888197726
2473.8246082027345 0.01014656878347178
2474.824941647216 0.010168767767986926
2475.825275091697 0.010195455842834227
2476.8256085361786 0.010222675458274282
2477.8259419806604 0.01024641795645782
2478.826275425142 0.0102631760961773
2479.826608869623 0.01027041172325952
2480.8269423141046 0.010266883680411728
2481.827275758586 0.010252802003294606
2482.827609203068 0.010229794226565893
2483.827942647549 0.010200688022014395
2484.8282760920306 0.010169132768671544
2485.828609536512 0.010139102059813556
2486.828942980994 0.010114338600031024
2487.829276425475 0.010097818537460298
2488.8296098699566 0.010091317913743174
2489.829943314438 0.010095153952071192
2490.83027675892 0.010108146807530699
2491.830610203401 0.01012780812347001
2492.8309436478826 0.010150721612263219
2493.831277092364 0.010173049148323008
2494.831610536846 0.010191080570297406
2495.831943981327 0.010201746994720021
2496.8322774258086 0.01020303120362595
2497.83261087029 0.010194228178804585
2498.832944314772 0.01017602921678747
2499.833277759253 0.010150422228720868
2500.8336112037346 0.010120419158888344
2501.833944648216 0.010089640162551136
2502.834278092698 0.010061803539816765
2503.834611537179 0.010040188337240201
2504.8349449816606 0.010027148254393771
2505.835278426142 0.010023755077969699
2506.8356118706233 0.010029633238801808
2507.835945315105 0.01004301527754001
2508.8362787595865 0.010061008173439124
2509.836612204068 0.010080023411194745
2510.8369456485493 0.010096298868406045
2511.837279093031 0.010106432349818286
2512.8376125375125 0.010107853053389404
2513.837945981994 0.010099172916321697
2514.8382794264753 0.010080378898415943
2515.838612870957 0.010052846222921852
2516.8389463154385 0.010019170566909843
2517.83927975992 0.009982835172801964
2518.8396132044013 0.009947748014732652
2519.839946648883 0.00991770408134466
2520.8402800933645 0.009895845333366455
2521.840613537846 0.009884200181415297
2522.8409469823273 0.009883379208848313
2523.841280426809 0.009892481327957529
2524.8416138712905 0.009909227800630999
2525.841947315772 0.009930299906220358
2526.8422807602533 0.00995182111677474
2527.842614204735 0.009969904973870214
2528.8429476492165 0.00998118754550668
2529.843281093698 0.009983274552588307
2530.8436145381793 0.009975051550687385
2531.8439479826607 0.009956825389822812
2532.8442814271425 0.00993028379373158
2533.844614871624 0.009898277288300396
2534.8449483161053 0.009864445289638464
2535.8452817605867 0.009832726989101028
2536.8456152050685 0.009806816757541872
2537.84594864955 0.009789639237755483
2538.8462820940313 0.009782925005735238
2539.8466155385127 0.009786958002108017
2540.8469489829945 0.009800539308985938
2541.847282427476 0.009821173194548932
2542.8476158719573 0.00984544095783226
2543.8479493164386 0.009869497128848593
2544.8482827609205 0.009889607931193697
2545.848616205402 0.009902653926894996
2546.8489496498833 0.009906532621888297
2547.8492830943646 0.009900416102174566
2548.8496165388465 0.009884838624515608
2549.849949983328 0.00986160747851426
2550.8502834278092 0.009833547722327989
2551.8506168722906 0.00980410881852138
2552.8509503167725 0.009776879172254527
2553.851283761254 0.009755071331516684
2554.8516172057352 0.009741051868035496
2555.8519506502166 0.009735990191946025
2556.852284094698 0.009739685783005582
2557.85261753918 0.00975060414213895
2558.8529509836612 0.009766114494841951
2559.8532844281426 0.009782886845286482
2560.853617872624 0.009797381529101592
2561.853951317106 0.009806355391636124
2562.854284761587 0.009807313874541505
2563.8546182060686 0.00979885267965458
2564.85495165055 0.009780850833810547
2565.855285095032 0.009754495289968735
2566.855618539513 0.009722134592600025
2567.8559519839946 0.009686976321811988
2568.856285428476 0.009652661006156863
2569.856618872958 0.009622763613430002
2570.856952317439 0.009600289802085089
2571.8572857619206 0.009587242738672336
2572.857619206402 0.009584331907874983
2573.857952650884 0.009590875140048468
2574.858286095365 0.00960491169714494
2575.8586195398466 0.009623505887725538
2576.858952984328 0.009643187819584198
2577.85928642881 0.009660458567853096
2578.859619873291 0.009672283624174459
2579.8599533177726 0.009676507962440373
2580.860286762254 0.009672142759068749
2581.860620206736 0.009659492659151569
2582.860953651217 0.009640110788114824
2583.8612870956986 0.0096165862153147
2584.86162054018 0.009592186281901735
2585.8619539846613 0.009570394688330491
2586.862287429143 0.009554404145410878
2587.8626208736246 0.00954663580703535
2588.862954318106 0.009548361042940785
2589.8632877625873 0.00955948973385563
2590.863621207069 0.009578562691635824
2591.8639546515506 0.009602949387900059
2592.864288096032 0.009629215605970158
2593.8646215405133 0.009653598663124659
2594.864954984995 0.009672515989241176
2595.8652884294765 0.009683035728274806
2596.865621873958 0.00968325102581753
2597.8659553184393 0.009672517084259738
2598.866288762921 0.009651527779703614
2599.8666222074025 0.009622225088068386
2600.866955651884 0.009587550289268231
2601.8672890963653 0.00955106218261381
2602.867622540847 0.009516464812118408
2603.8679559853285 0.009487103830368186
2604.86828942981 0.009465502494365228
2605.8686228742913 0.00945300986049435
2606.868956318773 0.009449620755239058
2607.8692897632545 0.00945399959011225
2608.869623207736 0.009463703823548738
2609.8699566522173 0.009475567527961415
2610.8702900966987 0.00948618040568921
2611.8706235411805 0.009492387591518476
2612.870956985662 0.009491739837574809
2613.8712904301433 0.009482837444240059
2614.8716238746247 0.009465529089683254
2615.8719573191065 0.009440944779430638
2616.872290763588 0.009411359303391343
2617.8726242080693 0.00937989954828239
2618.8729576525507 0.00935012684186946
2619.8732910970325 0.009325543981571809
2620.873624541514 0.009309093026460909
2621.8739579859953 0.009302719186239183
2622.8742914304767 0.00930707251966127
2623.8746248749585 0.009321399616231468
2624.87495831944 0.009343644463321027
2625.8752917639213 0.009370739496683902
2626.8756252084027 0.009399035027996933
2627.8759586528845 0.009424796008322064
2628.876292097366 0.009444691847280053
2629.8766255418473 0.009456214637782028
2630.8769589863286 0.009457977814385562
2631.8772924308105 0.009449865718982845
2632.877625875292 0.00943302186821997
2633.8779593197733 0.00940967950708189
2634.8782927642546 0.009382853300712191
2635.878626208736 0.009355926678925045
2636.878959653218 0.00933218486120629
2637.8792930976992 0.009314356214006376
2638.8796265421806 0.0093042298139425
2639.879959986662 0.009302410468032467
2640.880293431144 0.009308252298983336
2641.8806268756252 0.00931998142127997
2642.8809603201066 0.00933498468013735
2643.881293764588 0.009350213758241337
2644.88162720907 0.009362638530573121
2645.8819606535512 0.009369681898942203
2646.8822940980326 0.009369577627659418
2647.882627542514 0.009361608130142623
2648.882960986996 0.009346196517454265
2649.883294431477 0.009324844278992746
2650.8836278759586 0.009299922394782226
2651.88396132044 0.009274340012684377
2652.884294764922 0.009251131077364865
2653.884628209403 0.009233013850528065
2654.8849616538846 0.009221987593743888
2655.885295098366 0.009219030411787179
2656.885628542848 0.009223949349175926
2657.885961987329 0.009235408981097808
2658.8862954318106 0.009251133180295294
2659.886628876292 0.009268244583847726
2660.8869623207734 0.009283685046764484
2661.887295765255 0.009294651884234614
2662.8876292097366 0.009298988239519185
2663.887962654218 0.009295477663701588
2664.8882960986994 0.009284008565162037
2665.888629543181 0.009265590528189272
2666.8889629876626 0.009242220513520803
2667.889296432144 0.009216612928150266
2668.8896298766253 0.009191823943441922
2669.889963321107 0.009170816572246058
2670.8902967655886 0.009156026275293
2671.89063021007 0.009148992985450495
2672.8909636545513 0.009150120143943438
2673.891297099033 0.009158602892682294
2674.8916305435146 0.009172538697816252
2675.891963987996 0.00918920137301244
2676.8922974324773 0.009205432204810378
2677.892630876959 0.009218085928498165
2678.8929643214406 0.009224466406723706
2679.893297765922 0.0092226945299394
2680.8936312104033 0.00921196457161028
2681.893964654885 0.009192660926042234
2682.8942980993666 0.009166322648498856
2683.894631543848 0.009135458282340211
2684.8949649883293 0.0091032289278326
2685.895298432811 0.009073033916978524
2686.8956318772925 0.009048049758027107
2687.895965321774 0.009030785913428502
2688.8962987662553 0.009022725548709963
2689.8966322107367 0.009024111174997525
2690.8969656552185 0.009033912965494887
2691.8972990997 0.009049985469059491
2692.8976325441813 0.009069384761838441
2693.8979659886627 0.009088791818880738
2694.8982994331445 0.009104974838286688
2695.898632877626 0.009115223980243477
2696.8989663221073 0.009117702843279079
2697.8992997665887 0.009111676866377741
2698.8996332110705 0.009097595661427645
2699.899966655552 0.00907702221228049
2700.9003001000333 0.009052417033450054
2701.9006335445147 0.00902680066039081
2702.9009669889965 0.009003333520215246
2703.901300433478 0.00898486682872332
2704.9016338779593 0.00897352813444927
2705.9019673224407 0.008970405869356431
2706.9023007669225 0.008975385345869894
2707.902634211404 0.008987164349971793
2708.9029676558853 0.009003444876690596
2709.9033011003667 0.009021266884560205
2710.9036345448485 0.009037428077388669
2711.90396798933 0.009048924808653047
2712.9043014338113 0.009053352620230324
2713.9046348782927 0.009049216730661022
2714.904968322774 0.009036118313617109
2715.905301767256 0.009014798328584572
2716.9056352117373 0.008987035717521937
2717.9059686562186 0.008955411274533311
2718.9063021007 0.008922963172353086
2719.906635545182 0.008892774896149615
2720.9069689896633 0.008867549356565375
2721.9073024341446 0.008849230608722796
2722.907635878626 0.008838732677451935
2723.907969323108 0.008835820901357
2724.9083027675892 0.008839166172761873
2725.9086362120706 0.008846561990444047
2726.908969656552 0.008855266272756781
2727.909303101034 0.008862411288060576
2728.9096365455152 0.0088654189242456
2729.9099699899966 0.008862363587231257
2730.910303434478 0.008852237364538692
2731.91063687896 0.008835087525032367
2732.9109703234412 0.008812012208323977
2733.9113037679226 0.008785015414502618
2734.911637212404 0.008756737473232792
2735.911970656886 0.008730092395775296
2736.912304101367 0.008707858061422531
2737.9126375458486 0.008692276423509726
2738.91297099033 0.008684724839925518
2739.9133044348114 0.008685512569287497
2740.913637879293 0.008693837422129978
2741.9139713237746 0.00870790973478095
2742.914304768256 0.008725221099530419
2743.9146382127374 0.008742911367178714
2744.914971657219 0.008758174609178566
2745.9153051017006 0.008768643994675408
2746.915638546182 0.008772704231206279
2747.9159719906634 0.008769694135627011
2748.916305435145 0.008759977469553874
2749.9166388796266 0.008744875533388579
2750.916972324108 0.008726469885237951
2751.9173057685894 0.008707298293479724
2752.917639213071 0.008689981459623028
2753.9179726575526 0.008676830546120713
2754.918306102034 0.00866949296070301
2755.9186395465154 0.008668692503490515
2756.918972990997 0.008674107590283245
2757.9193064354786 0.008684408822559442
2758.91963987996 0.008697449464927152
2759.9199733244413 0.008710576395580389
2760.920306768923 0.008721011064183787
2761.9206402134046 0.008726242959748156
2762.920973657886 0.008724381282243133
2763.9213071023673 0.00871442065035399
2764.921640546849 0.008696390064766897
2765.9219739913306 0.00867136844330826
2766.922307435812 0.00864136397968004
2767.9226408802933 0.008609068675407996
2768.9229743247747 0.008577514136769956
2769.9233077692566 0.008549669604226737
2770.923641213738 0.008528035910062999
2771.9239746582193 0.008514295725124181
2772.9243081027007 0.008509076907526204
2773.9246415471825 0.008511869947907636
2774.924974991664 0.00852111443813736
2775.9253084361453 0.008534439352236542
2776.9256418806267 0.008549015706014362
2777.9259753251085 0.008561964147204273
2778.92630876959 0.008570756382505864
2779.9266422140713 0.00857355609282612
2780.9269756585527 0.00856945796405349
2781.9273091030345 0.008558598700164632
2782.927642547516 0.008542129070873457
2783.9279759919973 0.008522050666473251
2784.9283094364787 0.008500935571246976
2785.9286428809605 0.00848156187875522
2786.928976325442 0.008466511785848804
2787.9293097699233 0.008457789065341045
2788.9296432144047 0.008456515046543399
2789.9299766588865 0.008462753531310846
2790.930310103368 0.008475494972368852
2791.9306435478493 0.008492802525778175
2792.9309769923307 0.00851209423386518
2793.931310436812 0.008530513858744608
2794.931643881294 0.008545332229298692
2795.9319773257753 0.008554321676928501
2796.9323107702567 0.008556055239572447
2797.932644214738 0.008550095738947517
2798.93297765922 0.008537054390149778
2799.9333111037013 0.008518512847474898
2800.9336445481827 0.008496816581781573
2801.933977992664 0.008474761799597386
2802.934311437146 0.00845521266383885
2803.9346448816273 0.008440698688956092
2804.9349783261086 0.008433050465357571
2805.93531177059 0.008433131238503876
2806.935645215072 0.008440709641181736
2807.9359786595533 0.008454495881287721
2808.9363121040346 0.008472334911654056
2809.936645548516 0.008491523027819045
2810.936978992998 0.00850919569243226
2811.9373124374792 0.008522727416278911
2812.9376458819606 0.00853008832597328
2813.937979326442 0.00853011301547327
2814.938312770924 0.008522651402732302
2815.9386462154052 0.00850858587937131
2816.9389796598866 0.008489713133171503
2817.939313104368 0.008468502981497648
2818.9396465488494 0.008447760882940745
2819.9399799933312 0.008430235009975955
2820.9403134378126 0.008418220667906729
2821.940646882294 0.008413220715821585
2822.9409803267754 0.00841571664040621
2823.9413137712572 0.008425089293937593
2824.9416472157386 0.008439703152692754
2825.94198066022 0.008457139234052419
2826.9423141047014 0.008474537035751939
2827.942647549183 0.008488990828119838
2828.9429809936646 0.008497942236760236
2829.943314438146 0.008499517352616792
2830.9436478826274 0.008492768655165454
2831.943981327109 0.008477796088874851
2832.9443147715906 0.008455735505751936
2833.944648216072 0.008428615925767746
2834.9449816605534 0.008399100253301128
2835.945315105035 0.00837013773351641
2836.9456485495166 0.00834456991086538
2837.945981993998 0.00832474279848398
2838.9463154384794 0.008312182612219029
2839.946648882961 0.00830738708428664
2840.9469823274426 0.00830976765153837
2841.947315771924 0.008317752238921457
2842.9476492164054 0.008329030105867104
2843.9479826608867 0.008340896686455584
2844.9483161053686 0.008350642937635691
2845.94864954985 0.008355931851743326
2846.9489829943313 0.008355112248649908
2847.9493164388127 0.008347432756289946
2848.9496498832946 0.008333133422165162
2849.949983327776 0.008313406672225285
2850.9503167722573 0.008290232965424306
2851.9506502167387 0.008266109919394641
2852.9509836612206 0.008243707050607776
2853.951317105702 0.00822549049156605
2854.9516505501833 0.00821337047065916
2855.9519839946647 0.008208425434102084
2856.9523174391466 0.008210747700751676
2857.952650883628 0.008219436442926793
2858.9529843281093 0.008232738238833396
2859.9533177725907 0.008248309805652195
2860.9536512170725 0.008263558244905444
2861.953984661554 0.008276005071740086
2862.9543181060353 0.008283621602372896
2863.9546515505167 0.00828509222147746
2864.9549849949985 0.008279974983416868
2865.95531843948 0.008268743019736432
2866.9556518839613 0.008252703921298482
2867.9559853284427 0.008233807454130833
2868.9563187729245 0.008214364845267717
2869.956652217406 0.008196715046305472
2870.9569856618873 0.008182883244131514
2871.9573191063687 0.008174281708323168
2872.95765255085 0.008171499967456941
2873.957985995332 0.00817421888105309
2874.9583194398133 0.008181262852619315
2875.9586528842947 0.0081907806110355
2876.958986328776 0.008200523524102598
2877.959319773258 0.008208176214729657
2878.9596532177393 0.008211689474189234
2879.9599866622207 0.008209569216819734
2880.960320106702 0.00820108473348697
2881.960653551184 0.008186371792436939
2882.9609869956653 0.008166419176424251
2883.9613204401467 0.008142940251220183
2884.961653884628 0.008118144126976085
2885.96198732911 0.008094433814467915
2886.9623207735913 0.008074070507913875
2887.9626542180727 0.008058851503537379
2888.962987662554 0.008049851250610904
2889.963321107036 0.008047268118787684
2890.9636545515173 0.008050403326327301
2891.9639879959987 0.00805777592742865
2892.96432144048 0.008067354156608099
2893.964654884962 0.008076864577879561
2894.9649883294433 0.008084130278160956
2895.9653217739246 0.00808738853077124
2896.965655218406 0.008085545010336998
2897.9659886628874 0.008078332712470299
2898.9663221073693 0.008066356600212335
2899.9666555518506 0.008051018272448557
2900.966988996332 0.008034328345479753
2901.9673224408134 0.008018627832077881
2902.9676558852952 0.00800625306960367
2903.9679893297766 0.007999189885132716
2904.968322774258 0.007998768651190478
2905.9686562187394 0.008005449448801502
2906.9689896632212 0.008018734063123936
2907.9693231077026 0.008037220464982625
2908.969656552184 0.008058790525954576
2909.9699899966654 0.008080899301803415
2910.9703234411472 0.008100919547072663
2911.9706568856286 0.00811649036748216
2912.97099033011 0.00812582295083064
2913.9713237745914 0.008127926059262805
2914.971657219073 0.008122726198524327
2915.9719906635546 0.008111070007062154
2916.972324108036 0.00809460874866786
2917.9726575525174 0.00807557708307088
2918.972990996999 0.008056490787660176
2919.9733244414806 0.00803980019479513
2920.973657885962 0.008027545800253737
2921.9739913304434 0.008021066682521479
2922.9743247749248 0.008020808028201043
2923.9746582194066 0.008026260008653627
2924.974991663888 0.008036038496758128
2925.9753251083694 0.008048093666888146
2926.9756585528507 0.00806001154156352
2927.9759919973326 0.008069360754539621
2928.976325441814 0.008074033770876616
2929.9766588862954 0.008072537032984025
2930.9769923307767 0.00806419484887025
2931.9773257752586 0.008049244276094247
2932.97765921974 0.00802881095745945
2933.9779926642213 0.00800476835578878
2934.9783261087027 0.007979495395062427
2935.9786595531846 0.007955560246997265
2936.978992997666 0.007935369965726708
2937.9793264421473 0.007920834504079228
2938.9796598866287 0.007913096039703688
2939.9799933311106 0.007912367688052466
2940.980326775592 0.007917909093503855
2941.9806602200733 0.007928142992792368
2942.9809936645547 0.00794089233516243
2943.9813271090366 0.007953698119342168
2944.981660553518 0.007964167874555126
2945.9819939979993 0.007970304356273248
2946.9823274424807 0.007970771344186613
2947.982660886962 0.007965065041704987
2948.982994331444 0.007953572619658022
2949.9833277759253 0.007937512420823165
2950.9836612204067 0.007918762993476488
2951.983994664888 0.007899600692827607
2952.98432810937 0.007882377866842627
2953.9846615538513 0.00786918424505245
2954.9849949983327 0.007861540440976728
2955.985328442814 0.007860171395986857
2956.985661887296 0.007864897214819283
2957.9859953317773 0.007874659952119013
2958.9863287762587 0.007887681435397434
2959.98666222074 0.007901724973192475
2960.986995665222 0.007914418114492132
2961.9873291097033 0.007923587219164674
2962.9876625541847 0.007927557015665361
2963.987995998666 0.007925376938401812
2964.988329443148 0.007916947752703112
2965.9886628876293 0.007903034549319073
2966.9889963321107 0.007885164695317425
2967.989329776592 0.007865421784830821
2968.989663221074 0.007846159179534658
2969.9899966655553 0.00782966873895604
2970.9903301100367 0.007817849903397907
2971.990663554518 0.0078119284381603865
2972.990996999 0.007812269990225438
2973.9913304434813 0.00781832003518245
2974.9916638879627 0.007828680747593094
2975.991997332444 0.007841311661247907
2976.9923307769254 0.007853820643160968
2977.9926642214073 0.007863799249889064
2978.9929976658887 0.0078691535024342
2979.99333111037 0.007868386063853691
2980.9936645548514 0.007860795706458935
2981.9939979993333 0.007846571884128664
2982.9943314438146 0.007826774406696786
2983.994664888296 0.007803200180067898
2984.9949983327774 0.007778151008213651
2985.9953317772593 0.0077541286896427985
2986.9956652217406 0.007733495238070169
2987.995998666222 0.007718144798112769
2988.9963321107034 0.00770923654333483
2989.9966655551852 0.0077070317540422675
2990.9969989996666 0.007710862741228732
2991.997332444148 0.007719238941163221
2992.9976658886294 0.007730071737373121
2993.9979993331112 0.00774098038871682
2994.9983327775926 0.007749630978070897
2995.998666222074 0.007754059399220084
2996.9989996665554 0.00775293606517995
2997.9993331110372 0.00774574100068686
2998.9996665555186 0.007732830443700873
3000. 0.007715388497092944
