# Supplementary material for: Exact simulation of pigment-protein complexes unveils vibronic renormalization of electronic parameters in ultrafast spectroscopy
Source: Nat Commun. 2022 May 25;13:2912. doi: 10.1038/s41467-022-30565-4 (PMC9133012; doi:10.1038/s41467-022-30565-4)
Supplement: Supplementary file 3 — Source Data [file 41467_2022_30565_MOESM3_ESM.zip › FT_SE_Fig5f.txt]

# Frequency [cm-1] FT of SE signals (see Fig.5f)

0. 0.22709347584796538
1.0003334444814937 0.23207349506275474
2.0006668889629875 0.2435301564313541
3.0010003334444817 0.25727447263031367
4.001333777925975 0.2714289014317927
5.001667222407469 0.28515629645665075
6.002000666888963 0.2979914092243795
7.002334111370457 0.3096265422354633
8.00266755585195 0.3198399891173657
9.003001000333445 0.32847019845928715
10.003334444814937 0.3354062507411354
11.003667889296432 0.3405847048974968
12.004001333777927 0.34398904346761616
13.00433477825942 0.34565013574355563
14.004668222740914 0.34564699296918183
15.005001667222407 0.3441074343694457
16.0053351117039 0.3412083867863209
17.005668556185395 0.33717547403099185
18.00600200066689 0.3322812957075213
19.006335445148384 0.3268412895359839
20.006668889629875 0.3212052864626111
21.00700233411137 0.31574197388955594
22.007335778592864 0.31081315617650707
23.00766922307436 0.3067363598415822
24.008002667555854 0.3037394914176061
25.008336112037345 0.3019191476217731
26.00866955651884 0.30121928061761993
27.009003001000334 0.30144201298732376
28.00933644548183 0.3022879117856512
29.00966988996332 0.3034099527191524
30.010003334444814 0.30446354596440156
31.01033677892631 0.3051426016585121
32.0106702234078 0.3052003682955865
33.0110036678893 0.30445854201215405
34.01133711237079 0.3028090042094328
35.01167055685229 0.3002115580259581
36.01200400133378 0.2966897499733148
37.01233744581527 0.29232588444676016
38.01267089029677 0.28725571037359254
39.01300433477826 0.2816628192868514
40.01333777925975 0.27577232265817575
41.01367122374125 0.26984263046147783
42.01400466822274 0.2641529392032777
43.01433811270424 0.25898255186358493
44.01467155718573 0.25457781984165934
45.01500500166722 0.2511066842304321
46.01533844614872 0.2486122425131584
47.01567189063021 0.24698926471960633
48.01600533511171 0.24600384050344135
49.0163387795932 0.24535066648724382
50.01667222407469 0.24471930960954413
51.01700566855619 0.24384334153699497
52.01733911303768 0.24252474902679189
53.01767255751917 0.2406394799561944
54.01800600200067 0.23813274773236448
55.01833944648216 0.23501017575080857
56.01867289096366 0.23132790005476103
57.01900633544515 0.2271829472782482
58.01933977992664 0.22270453038573804
59.01967322440814 0.21804723194175127
60.02000666888963 0.21338941666252914
61.02034011337113 0.208952026054347
62.02067355785262 0.20513171454413756
63.02100700233411 0.20330720994725013
64.0213404468156 0.20487263173413556
65.0216738912971 0.20731133902232998
66.0220073357786 0.20948853433467635
67.02234078026008 0.2112598458303069
68.02267422474158 0.2127248135402548
69.02300766922308 0.21411639707582253
70.02334111370457 0.21575005059163463
71.02367455818606 0.2179374723303523
72.02400800266756 0.22088276314713184
73.02434144714906 0.22463085209087444
74.02467489163054 0.2290930241359219
75.02500833611204 0.23410455368959152
76.02534178059354 0.23947136785803566
77.02567522507502 0.24499721904762317
78.02600866955652 0.25049867213338917
79.02634211403802 0.25581488295972765
80.0266755585195 0.26081565262356365
81.027009003001 0.26540893567865703
82.0273424474825 0.26954784151014133
83.027675891964 0.2732365559774054
84.02800933644548 0.27653412774368247
85.02834278092698 0.2795545735873291
86.02867622540847 0.28246135934234007
87.02900966988996 0.2854543742572871
88.02934311437146 0.28874860351851744
89.02967655885296 0.29254618614915473
90.03001000333444 0.2970068633781913
91.03034344781594 0.30222412883974015
92.03067689229744 0.3082136225524537
93.03101033677892 0.3149162810616887
94.03134378126042 0.3222138347487393
95.03167722574192 0.32995130149146984
96.03201067022341 0.33796109693182563
97.0323441147049 0.34608512864594865
98.0326775591864 0.35419315812485364
99.0330110036679 0.3621969219240053
100.03334444814938 0.370059921357497
101.03367789263088 0.3778027065203926
102.03401133711237 0.3855032243382889
103.03434478159386 0.3932916390979444
104.03467822607536 0.4013391758573165
105.03501167055686 0.40984112178515697
106.03534511503834 0.41899514901601387
107.03567855951984 0.4289773648961008
108.03601200400134 0.4399194824933818
109.03634544848283 0.4518907085863396
110.03667889296432 0.46488710727120386
111.03701233744582 0.4788295526194382
112.03734578192731 0.49356957329831747
113.0376792264088 0.5089010745957154
114.0380126708903 0.5245754181914764
115.0383461153718 0.5403175520984217
116.03867955985328 0.5558414860114745
117.03901300433478 0.5708640769807407
118.03934644881627 0.5851166330083641
119.03967989329776 0.5983541997666675
120.04001333777926 0.610362592716087
121.04034678226076 0.6209633265452554
122.04068022674225 0.6300166255452513
123.04101367122374 0.6374227066287526
124.04134711570524 0.6431215304611688
125.04168056018673 0.6470912237850647
126.04201400466822 0.64934538889005
127.04234744914972 0.6499295320327894
128.0426808936312 0.6489168574606162
129.0430143381127 0.6464036829996317
130.0433477825942 0.6425047325669772
131.0436812270757 0.6373485468158243
132.0440146715572 0.6310732230285669
133.0443481160387 0.6238226487126642
134.04468156052016 0.6157433317169232
135.04501500500166 0.606981857158859
136.04534844948316 0.5976829245970114
137.04568189396466 0.5879878463419965
138.04601533844615 0.5780333295312828
139.04634878292765 0.567950330742693
140.04668222740915 0.5578627714412282
141.04701567189062 0.5478859415693652
142.04734911637212 0.5381244985393494
143.04768256085362 0.5286700844899663
144.0480160053351 0.5195987221310896
145.0483494498166 0.5109682858194622
146.0486828942981 0.502816449336251
147.04901633877958 0.49515955309024
148.04934978326108 0.48799278666273455
149.04968322774258 0.4812919413262688
150.05001667222407 0.4750167698926499
151.05035011670557 0.46911573974886517
152.05068356118707 0.46353173293219024
153.05101700566857 0.45820808327481316
154.05135045015004 0.4530942739737786
155.05168389463154 0.44815065290399253
156.05201733911304 0.4433516404011838
157.05235078359453 0.4386870784195987
158.05268422807603 0.4341615757292525
159.05301767255753 0.4297919230690018
160.053351117039 0.42560287253852197
161.0536845615205 0.42162178385840055
162.054018006002 0.4178728152425608
163.0543514504835 0.4143714462902086
164.054684894965 0.4111201269716225
165.0550183394465 0.40810572239615694
166.055351783928 0.40529916736493377
167.05568522840946 0.4026573964459416
168.05601867289096 0.40012724650718556
169.05635211737246 0.39765072158112624
170.05668556185395 0.3951708275984831
171.05701900633545 0.39263715055588466
172.05735245081695 0.39001044936426554
173.05768589529842 0.38726572238560675
174.05801933977992 0.3843934388021094
175.05835278426142 0.3813988676028683
176.0586862287429 0.3782996682740064
177.0590196732244 0.3751221183549017
178.0593531177059 0.3718965346081651
179.0596865621874 0.3686525799719008
180.06002000666888 0.36541521155583484
181.06035345115038 0.36220198635376466
182.06068689563187 0.35902228191625474
183.06102034011337 0.35587871440452923
184.06135378459487 0.35277068269598616
185.06168722907637 0.3496995940103361
186.06202067355784 0.3466749959796314
187.06235411803934 0.3437205956217668
188.06268756252084 0.34087900420776823
189.06302100700233 0.3382140125545835
190.06335445148383 0.33580929538521764
191.06368789596533 0.33376273361603814
192.06402134044683 0.3321761377811212
193.0643547849283 0.33114112825921316
194.0646882294098 0.33072317341192314
195.0650216738913 0.33094689786245246
196.0653551183728 0.3317861251238347
197.0656885628543 0.333161260227791
198.0660220073358 0.3349447243467748
199.06635545181726 0.33697305679006573
200.06668889629876 0.33906294103586243
201.06702234078026 0.3410282011648264
202.06735578526175 0.34269548931344873
203.06768922974325 0.34391736707078513
204.06802267422475 0.344582308907152
205.06835611870625 0.34462163636930937
206.06868956318772 0.344013552002728
207.06902300766922 0.3427843877560102
208.0693564521507 0.3410070185925892
209.0696898966322 0.3387962015281003
210.0700233411137 0.336300464675633
211.0703567855952 0.33369019882320355
212.07069023007668 0.33114194042330786
213.07102367455818 0.328819609904404
214.07135711903967 0.3268546605192286
215.07169056352117 0.32532835053928655
216.07202400800267 0.32425997668888784
217.07235745248417 0.3236042015886863
218.07269089696567 0.3232584942580855
219.07302434144714 0.32307902848246906
220.07335778592864 0.32290143121230325
221.07369123041013 0.32256232618291614
222.07402467489163 0.32191850040427905
223.07435811937313 0.320861951001861
224.07469156385463 0.3193303109340463
225.0750250083361 0.3173128619603897
226.0753584528176 0.3148525262731618
227.0756918972991 0.31204404125053
228.0760253417806 0.30902814358582287
229.0763587862621 0.30598120858649447
230.0766922307436 0.30309967147926864
231.0770256752251 0.30057908156031643
232.07735911970656 0.29858916854110973
233.07769256418806 0.29724872444024786
234.07802600866955 0.2966063085085414
235.07835945315105 0.2966328587159753
236.07869289763255 0.2972291099840758
237.07902634211405 0.29824559036304743
238.07935978659552 0.2995090058506051
239.07969323107702 0.30084815700165746
240.0800266755585 0.3021146364337856
241.08036012004 0.3031964127351209
242.0806935645215 0.3040244623569757
243.081027009003 0.3045735054859883
244.0813604534845 0.3048580109062837
245.08169389796598 0.3049244620512905
246.08202734244747 0.30484076700671203
247.08236078692897 0.3046837999208741
248.08269423141047 0.30452636837939223
249.08302767589197 0.3044252616230463
250.08336112037347 0.3044122040084478
251.08369456485497 0.3044892838899498
252.08402800933644 0.30462968052042605
253.08436145381793 0.30478345657659195
254.08469489829943 0.3048871884497718
255.08502834278093 0.3048756047932356
256.0853617872624 0.3046933107162287
257.0856952317439 0.30430496539260155
258.0860286762254 0.30370271793340337
259.0863621207069 0.3029100936267076
260.0866955651884 0.3019817864622656
261.0870290096699 0.3009990102759319
262.0873624541514 0.30006033943990473
263.0876958986329 0.29926850709811104
264.0880293431144 0.29871451302349433
265.0883627875959 0.2984614718428925
266.0886962320774 0.29853143196813614
267.0890296765589 0.29889829984547184
268.0893631210403 0.29948871734443816
269.0896965655218 0.3001906745570315
270.0900300100033 0.30086774938167116
271.0903634544848 0.30137596810350503
272.0906968989663 0.30158052308108885
273.0910303434478 0.3013705049725152
274.0913637879293 0.3006708056144027
275.0916972324108 0.29945103966537245
276.0920306768923 0.29773160742054616
277.0923641213738 0.29558691457640124
278.0926975658553 0.29314534002420506
279.0930310103368 0.2905848658330973
280.0933644548183 0.2881225280929376
281.09369789929974 0.2859955117187071
282.09403134378124 0.28443277237140835
283.09436478826274 0.2836195430148726
284.09469823274424 0.2836625037627759
285.09503167722573 0.28456727342693566
286.09536512170723 0.28623749880457616
287.09569856618873 0.2884958623635181
288.0960320106702 0.2911181342383064
289.0963654551517 0.2938685502416025
290.0966988996332 0.296528407005772
291.0970323441147 0.29891521064231213
292.0973657885962 0.3008933481416257
293.0976992330777 0.3023784531557547
294.09803267755916 0.30333738799952376
295.09836612204066 0.30378505753042045
296.09869956652216 0.30377862923462784
297.09903301100366 0.303409331540275
298.09936645548515 0.3027918781782842
299.09969989996665 0.3020517361317288
300.10003334444815 0.3013109171418196
301.10036678892965 0.30067364595737556
302.10070023341115 0.300213907406283
303.10103367789264 0.2999671272272009
304.10136712237414 0.2999277719972372
305.10170056685564 0.300053453061591
306.10203401133714 0.30027461349278173
307.1023674558186 0.3005076994300267
308.1027009003001 0.3006692940253127
309.1030343447816 0.3006890058008487
310.1033677892631 0.3005196057630594
311.1037012337446 0.3001436119692752
312.10403467822607 0.29957600546242635
313.10436812270757 0.298863006256594
314.10470156718907 0.2980769545454749
315.10503501167057 0.2973074979901326
316.10536845615206 0.2966496367750092
317.10570190063356 0.296189790823455
318.10603534511506 0.29599181202841784
319.10636878959656 0.2960854274276353
320.106702234078 0.2964595266847984
321.1070356785595 0.2970617709796121
322.107369123041 0.29780445750546874
323.1077025675225 0.2985750862808967
324.108036012004 0.2992492706428296
325.1083694564855 0.2997036956149642
326.108702900967 0.2998274863589197
327.1090363454485 0.2995311647113358
328.10936978993 0.2987530277176485
329.1097032344115 0.29746316768385017
330.110036678893 0.2956655008982685
331.1103701233745 0.2933981602440242
332.110703567856 0.29073249936672674
333.1110370123374 0.2877707846494218
334.1113704568189 0.284642425837794
335.1117039013004 0.28149833372574184
336.1120373457819 0.2785027656498516
337.1123707902634 0.2758220105361153
338.1127042347449 0.2736097808907247
339.1130376792264 0.2719904815526224
340.1133711237079 0.271043404899502
341.1137045681894 0.2707922876399181
342.1140380126709 0.27120405315287555
343.1143714571524 0.27219752744518605
344.1147049016339 0.2736591212370019
345.1150383461154 0.2754604099626297
346.11537179059684 0.27747318123547926
347.11570523507834 0.2795797409487766
348.11603867955984 0.2816784008363823
349.11637212404133 0.2836852554075688
350.11670556852283 0.28553364590902847
351.11703901300433 0.2871725053301448
352.1173724574858 0.2885644208910179
353.1177059019673 0.2896839114432003
354.1180393464488 0.2905161503394652
355.1183727909303 0.2910561698431448
356.1187062354118 0.291308447292527
357.1190396798933 0.29128668378201594
358.1193731243748 0.291013535837781
359.11970656885626 0.29052004670034937
360.12004001333776 0.2898445470381801
361.12037345781926 0.289030858121508
362.12070690230075 0.2881257366602221
363.12104034678225 0.28717564824998976
364.12137379126375 0.28622313317070724
365.12170723574525 0.2853032040968961
366.12204068022675 0.28444034203374324
367.12237412470824 0.2836466799100408
368.12270756918974 0.2829218455579196
369.12304101367124 0.28225468289116523
370.12337445815274 0.2816267387019358
371.12370790263424 0.28101708019955596
372.1240413471157 0.2804077735811849
373.1243747915972 0.2797892417449079
374.1247082360787 0.27916471584256475
375.1250416805602 0.27855306127527263
376.12537512504167 0.27798936515271394
377.12570856952317 0.27752282935761435
378.12604201400467 0.27721177517432566
379.12637545848617 0.2771159991391527
380.12670890296766 0.27728733569499886
381.12704234744916 0.277759950811274
382.12737579193066 0.278542323425702
383.12770923641216 0.2796127504732113
384.12804268089366 0.2809194353233641
385.1283761253751 0.282385059417966
386.1287095698566 0.2839147006749005
387.1290430143381 0.2854054528884242
388.1293764588196 0.28675617993008856
389.1297099033011 0.28787628024960843
390.1300433477826 0.288692846407055
391.1303767922641 0.289155989156337
392.1307102367456 0.2892423002053699
393.1310436812271 0.28895648216058745
394.1313771257086 0.28833113633919977
395.1317105701901 0.28742462599268787
396.1320440146716 0.2863168776045709
397.1323774591531 0.2851030060607255
398.1327109036345 0.28388481989989134
399.133044348116 0.28276063791627265
400.1333777925975 0.28181441640159033
401.133711237079 0.2811057942016917
402.1340446815605 0.28066300309552117
403.134378126042 0.2804803364914602
404.1347115705235 0.2805209299982676
405.135045015005 0.28072429663362464
406.1353784594865 0.2810169481412563
407.135711903968 0.28132396565828777
408.1360453484495 0.28157960122820525
409.136378792931 0.2817356033247297
410.1367122374125 0.28176660500139783
411.13704568189394 0.28167237703822445
412.13737912637544 0.2814769999906904
413.13771257085693 0.2812251361676048
414.13804601533843 0.28097570994653714
415.13837945981993 0.28079353352868053
416.1387129043014 0.2807397748996169
417.1390463487829 0.2808625742224199
418.1393797932644 0.2811893803740162
419.1397132377459 0.28172247506433
420.1400466822274 0.28243857510702036
421.1403801267089 0.28329249554949665
422.1407135711904 0.28422395955141566
423.1410470156719 0.2851660907670386
424.14138046015336 0.28605405025541836
425.14171390463486 0.2868325751912846
426.14204734911635 0.28746162158227756
427.14238079359785 0.2879197234872917
428.14271423807935 0.28820497547096546
429.14304768256085 0.2883337320013769
430.14338112704235 0.288337250608795
431.14371457152384 0.28825664138205553
432.14404801600534 0.2881366557362809
433.14438146048684 0.28801904312763227
434.14471490496834 0.2879363703347976
435.14504834944984 0.28790724804247114
436.14538179393134 0.2879337670648322
437.1457152384128 0.2880015959617163
438.1460486828943 0.28808270726953983
439.1463821273758 0.288140221571348
440.14671557185727 0.2881345253021005
441.14704901633877 0.28802969828990355
442.14738246082027 0.2877993596919018
443.14771590530177 0.2874312274040899
444.14804934978326 0.28692990182661926
445.14838279426476 0.2863175787322908
446.14871623874626 0.2856325615796622
447.14904968322776 0.28492561021082946
448.14938312770926 0.28425437367031336
449.14971657219075 0.28367643717874524
450.1500500166722 0.2832418448228834
451.1503834611537 0.2829862462249749
452.1507169056352 0.282925908887586
453.1510503501167 0.28305560985429057
454.1513837945982 0.28334986370329845
455.1517172390797 0.2837672188512155
456.1520506835612 0.2842567182205809
457.1523841280427 0.2847652814945746
458.1527175725242 0.28524477503585977
459.1530510170057 0.28565779348211795
460.1533844614872 0.285981529524276
461.1537179059687 0.2862094370197424
462.1540513504502 0.28635065214307764
463.1543847949316 0.286427341524964
464.1547182394131 0.28647033233353203
465.1550516838946 0.28651357273254696
466.1553851283761 0.28658816313750946
467.1557185728576 0.2867168392252498
468.1560520173391 0.28690980273948186
469.1563854618206 0.2871626274011498
470.1567189063021 0.28745661648023046
471.1570523507836 0.2877615356951561
472.1573857952651 0.2880402186457623
473.1577192397466 0.2882542570304675
474.1580526842281 0.2883698934488349
475.1583861287096 0.28836330426059303
476.15871957319104 0.28822462387855224
477.15905301767253 0.28796025105389667
478.15938646215403 0.2875931542873877
479.15971990663553 0.2871610579555209
480.160053351117 0.28671257128912214
481.1603867955985 0.2863015531600508
482.16072024008 0.2859802981336957
483.1610536845615 0.285792443438892
484.161387129043 0.2857667300147071
485.1617205735245 0.28591276901133145
486.162054018006 0.28621967687636246
487.1623874624875 0.28665787996759606
488.162720906969 0.2871837245596174
489.16305435145046 0.28774598728098433
490.16338779593195 0.2882931221434316
491.16372124041345 0.2887801196669958
492.16405468489495 0.28917409166112473
493.16438812937645 0.2894579999233043
494.16472157385795 0.289632225369077
495.16505501833944 0.2897138965044514
496.16538846282094 0.28973408265281997
497.16572190730244 0.28973314670784966
498.16605535178394 0.28975477070265176
499.16638879626544 0.2898394041472735
500.16672224074694 0.2900180806305599
501.16705568522843 0.290307609617925
502.16738912970993 0.2907079960944324
503.1677225741914 0.2912025584265889
504.16805601867287 0.29176069174812924
505.16838946315437 0.2923427167712419
506.16872290763587 0.2929059100074718
507.16905635211737 0.2934106992801654
508.16938979659886 0.29382610105125784
509.16972324108036 0.2941336902008883
510.17005668556186 0.29432964515923643
511.17039013004336 0.29442465453003785
512.1707235745248 0.2944416994379851
513.1710570190063 0.2944119560035948
514.1713904634878 0.2943693085488832
515.1717239079693 0.2943442126499133
516.1720573524508 0.29435784494024847
517.1723907969323 0.29441754302127243
518.1727242414138 0.29451440406966917
519.1730576858953 0.29462356447651505
520.1733911303768 0.2947072001936517
521.1737245748583 0.29471980465231173
522.1740580193398 0.2946149505045427
523.1743914638213 0.2943525889595694
524.1747249083028 0.2939059665247353
525.1750583527843 0.29326736710033274
526.1753917972658 0.2924520335625361
527.1757252417473 0.2914997355325526
528.1760586862288 0.29047352988659875
529.1763921307103 0.28945536549411144
530.1767255751918 0.28853841782516004
531.1770590196733 0.2878165138402724
532.1773924641548 0.28737175525823627
533.1777259086363 0.28726230674416603
534.1780593531178 0.28751288502101724
535.1783927975991 0.2881102967508002
536.1787262420806 0.2890052563334104
537.1790596865621 0.29012005570097626
538.1793931310436 0.2913602131926476
539.1797265755251 0.2926275906630299
540.1800600200066 0.2938326939442251
541.1803934644881 0.2949045815708125
542.1807269089696 0.2957975501225193
543.1810603534511 0.29649428690466717
544.1813937979326 0.2970054574797447
545.1817272424141 0.2973658379167552
546.1820606868956 0.2976272550980161
547.1823941313771 0.2978488757455711
548.1827275758586 0.2980858181038094
549.1830610203401 0.29837756296022444
550.1833944648216 0.2987380062671566
551.1837279093031 0.2991489758281469
552.1840613537846 0.2995584946395734
553.1843947982661 0.2998841256056082
554.1847282427476 0.3000207152417413
555.1850616872291 0.2998511422256906
556.1853951317106 0.29925846614558127
557.1857285761921 0.298138109962897
558.1860620206736 0.2964091916531151
559.1863954651551 0.2940246358760305
560.1867289096366 0.2909801141297694
561.187062354118 0.2873221234465916
562.1873957985995 0.28315556554027055
563.187729243081 0.27865087447593817
564.1880626875625 0.2740496677435841
565.188396132044 0.2696653589849567
566.1887295765255 0.26587062713709514
567.189063021007 0.2630589123310692
568.1893964654885 0.2615704402594808
569.18972990997 0.2615966249136689
570.1900633544515 0.2631113952146058
571.190396798933 0.26587836198324444
572.1907302434145 0.2695284658718958
573.191063687896 0.2736548994348858
574.1913971323775 0.2778814113353389
575.191730576859 0.28189554564253866
576.1920640213405 0.2854581754680534
577.192397465822 0.2884017850986475
578.1927309103035 0.29062483348532875
579.193064354785 0.29208525172808447
580.1933977992664 0.2927938588151523
581.193731243748 0.29280753580961527
582.1940646882294 0.2922216900846131
583.194398132711 0.29116150599075186
584.1947315771924 0.28977159568668087
585.1950650216739 0.2882039449231039
586.1953984661554 0.28660454803306057
587.1957319106368 0.2850998433681753
588.1960653551183 0.2837848276898189
589.1963987995998 0.2827151691526848
590.1967322440813 0.28190531869881263
591.1970656885628 0.2813333898937081
592.1973991330443 0.28095183606442825
593.1977325775258 0.2807014807532878
594.1980660220073 0.2805258746872994
595.1983994664888 0.28038331658947263
596.1987329109703 0.2802547686480605
597.1990663554518 0.28014683495506193
598.1993997999333 0.28008970954184553
599.1997332444148 0.2801305716149943
600.2000666888963 0.2803234623595705
601.2004001333778 0.28071730193182615
602.2007335778593 0.2813442763571046
603.2010670223408 0.28221103145074317
604.2014004668223 0.2832946541501786
605.2017339113038 0.28454429396790104
606.2020673557853 0.2858878744406335
607.2024008002668 0.287242238943165
608.2027342447483 0.28852463333397665
609.2030676892298 0.2896636188134851
610.2034011337113 0.29060802942791186
611.2037345781928 0.2913331212527781
612.2040680226743 0.29184343350669384
613.2044014671557 0.29217208948045215
614.2047349116372 0.29237640735614817
615.2050683561187 0.29252990866906725
616.2054018006002 0.29271122692527357
617.2057352450817 0.2929910610064541
618.2060686895632 0.29341904945299063
619.2064021340447 0.29401294054653815
620.2067355785261 0.29475232702222415
621.2070690230076 0.2955783468937096
622.2074024674891 0.296399379695426
623.2077359119706 0.2971014574323269
624.2080693564521 0.2975613747210478
625.2084028009336 0.2976604738112122
626.2087362454151 0.29729758239812015
627.2090696898966 0.2964002425556955
628.2094031343781 0.2949339140606776
629.2097365788596 0.2929091385111898
630.2100700233411 0.29038668165989073
631.2104034678226 0.2874804148489579
632.2107369123041 0.2843571081436188
633.2110703567856 0.28123136094271267
634.2114038012671 0.2783527924744438
635.2117372457486 0.2759822000857749
636.2120706902301 0.27435542980252786
637.2124041347116 0.2736398175610949
638.2127375791931 0.27389644364157306
639.2130710236745 0.27506474760772703
640.213404468156 0.27697763947219883
641.2137379126375 0.2793998346545927
642.214071357119 0.2820728738537494
643.2144048016005 0.2847529537006962
644.214738246082 0.2872361524907333
645.2150716905635 0.2893721193554487
646.215405135045 0.2910695488422686
647.2157385795265 0.29229633629375285
648.216072024008 0.2930760713563288
649.2164054684895 0.2934814269580903
650.216738912971 0.29362432174434216
651.2170723574525 0.29364254250317334
652.217405801934 0.2936828759866797
653.2177392464155 0.29388175056812976
654.218072690897 0.2943457342771092
655.2184061353785 0.2951353852684174
656.21873957986 0.29625606508527086
657.2190730243415 0.29765791485815163
658.219406468823 0.2992447087362412
659.2197399133045 0.3008889702448526
660.220073357786 0.3024496614048475
661.2204068022675 0.3037891208242271
662.220740246749 0.3047871181001547
663.2210736912305 0.30535113580547946
664.221407135712 0.3054228440603615
665.2217405801933 0.3049811319297423
666.2220740246748 0.30404213848168204
667.2224074691563 0.3026566496063454
668.2227409136378 0.30090512086495763
669.2230743581193 0.29889053641227364
670.2234078026008 0.296729380323905
671.2237412470823 0.2945412220559943
672.2240746915638 0.2924378043679918
673.2244081360453 0.29051298607794795
674.2247415805268 0.2888352315887934
675.2250750250083 0.28744427898550184
676.2254084694898 0.2863529664543337
677.2257419139713 0.28555403140509056
678.2260753584528 0.28503040566133
679.2264088029343 0.2847666039177915
680.2267422474158 0.28475853632942816
681.2270756918973 0.2850194467961614
682.2274091363788 0.28558048075301945
683.2277425808603 0.2864854426997798
684.2280760253418 0.2877805276684768
685.2284094698233 0.2895010753086882
686.2287429143048 0.2916583729794716
687.2290763587863 0.2942297509144143
688.2294098032678 0.2971543848105978
689.2297432477493 0.3003355994515674
690.2300766922308 0.30364877322603046
691.2304101367123 0.3069528834131605
692.2307435811937 0.3101035457335979
693.2310770256752 0.312965842509138
694.2314104701567 0.3154258767577858
695.2317439146382 0.3174005169226066
696.2320773591197 0.31884508304110504
697.2324108036012 0.3197587772296515
698.2327442480827 0.3201875369866891
699.2330776925642 0.3202237565289852
700.2334111370457 0.3200020656863271
701.2337445815272 0.3196902229881979
702.2340780260087 0.31947440547958594
703.2344114704902 0.31953904377418546
704.2347449149717 0.3200429784505825
705.2350783594532 0.3210957296622446
706.2354118039347 0.32273905053529783
707.2357452484162 0.3249384800471968
708.2360786928976 0.32758700697011633
709.2364121373791 0.33051937638867146
710.2367455818606 0.3335329108960028
711.2370790263421 0.33641010018419815
712.2374124708236 0.33893932461851334
713.2377459153051 0.34093182110204623
714.2380793597866 0.3422344503884175
715.2384128042681 0.34273864021513567
716.2387462487496 0.34238614078065216
717.2390796932311 0.34117215576691656
718.2394131377125 0.33914617925050317
719.239746582194 0.3364105670438007
720.2400800266755 0.33311653143589537
721.240413471157 0.3294568937536
722.2407469156385 0.32565463809728035
723.24108036012 0.32194628534349684
724.2414138046015 0.31855970293047664
725.241747249083 0.3156875460941745
726.2420806935645 0.313460031265018
727.242414138046 0.31192315247478136
728.2427475825275 0.3110288886811436
729.243081027009 0.3106410864075569
730.2434144714905 0.3105555131277384
731.243747915972 0.3105280968586265
732.2440813604535 0.31030409246825086
733.244414804935 0.30964277401253043
734.2447482494165 0.30833530915685414
735.245081693898 0.3062159358434068
736.2454151383795 0.3031678108375605
737.245748582861 0.29912519763334655
738.2460820273425 0.29407351689431827
739.246415471824 0.2880485981124124
740.2467489163055 0.28113650346415636
741.247082360787 0.2734757715039835
742.2474158052685 0.2652652245646391
743.24774924975 0.2567833288707521
744.2480826942314 0.24843041443712846
745.2484161387129 0.24081019696600067
746.2487495831944 0.2348420904156313
747.2490830276759 0.23172452600547366
748.2494164721573 0.2323067357980611
749.2497499166388 0.23623306944266426
750.2500833611203 0.24229377452881404
751.2504168056018 0.24936529482327618
752.2507502500833 0.2567105845573438
753.2510836945648 0.2638852342951984
754.2514171390463 0.2706181522134562
755.2517505835278 0.2767392077444334
756.2520840280093 0.28214026863690767
757.2524174724908 0.2867537643653087
758.2527509169723 0.29053998986393137
759.2530843614538 0.2934788887902436
760.2534178059353 0.2955643193778097
761.2537512504168 0.29679988370715277
762.2540846948983 0.297195906296097
763.2544181393798 0.2967673740358071
764.2547515838613 0.2955327353951413
765.2550850283428 0.2935134714229064
766.2554184728243 0.2907343319236378
767.2557519173058 0.28722409978545427
768.2560853617873 0.2830167190320739
769.2564188062688 0.27815260644993756
770.2567522507502 0.2726799671917417
771.2570856952317 0.2666559534810189
772.2574191397132 0.26014754393714196
773.2577525841947 0.2532320848377284
774.2580860286762 0.24599754573202884
775.2584194731577 0.23854277685943787
776.2587529176392 0.23097869849357994
777.2590863621207 0.22343363519850015
778.2594198066022 0.2160768716628716
779.2597532510837 0.20925226667826327
780.2600866955652 0.20470482122892739
781.2604201400467 0.20735220564984364
782.2607535845282 0.21276611626775435
783.2610870290097 0.2181014595024121
784.2614204734912 0.22293054824072195
785.2617539179727 0.2271261053036259
786.2620873624542 0.23063543054453006
787.2624208069357 0.23344492832868077
788.2627542514172 0.23557236285760355
789.2630876958987 0.23706507645196176
790.2634211403802 0.23799942350397207
791.2637545848617 0.23847971983097796
792.2640880293432 0.23863549610393658
793.2644214738247 0.2386157069906687
794.2647549183062 0.23857847635878932
795.2650883627877 0.23867564325896912
796.265421807269 0.23903343663279036
797.2657552517505 0.2397337148992889
798.266088696232 0.24080224804311157
799.2664221407135 0.24220888873346433
800.266755585195 0.24387937845201285
801.2670890296765 0.24571374400138676
802.267422474158 0.24760511020055118
803.2677559186395 0.2494548909374925
804.268089363121 0.2511831364070861
805.2684228076025 0.25273455610595075
806.268756252084 0.2540812429105607
807.2690896965655 0.2552229402669657
808.269423141047 0.25618531672410827
809.2697565855285 0.25701639629072215
810.27009003001 0.2577811439772576
811.2704234744915 0.25855427173437895
812.270756918973 0.2594116268177774
813.2710903634545 0.2604209963311984
814.271423807936 0.26163362992961436
815.2717572524175 0.26307797094810237
816.272090696899 0.26475677137831743
817.2724241413805 0.26664797474534424
818.272757585862 0.26870880485680726
819.2730910303435 0.27088181500569497
820.273424474825 0.27310146510458755
821.2737579193065 0.2753000464847831
822.2740913637879 0.27741223610789295
823.2744248082694 0.27937801452443045
824.2747582527509 0.28114401294164526
825.2750916972324 0.2826635509956895
826.2754251417139 0.2838957223882708
827.2757585861954 0.2848039193894618
828.2760920306769 0.28535418474108115
829.2764254751584 0.2855137518174452
830.2767589196399 0.28525008428751997
831.2770923641214 0.28453065750009676
832.2774258086029 0.2833236418389898
833.2777592530844 0.2815995653641472
834.2780926975659 0.2793339659209265
835.2784261420474 0.2765110114917342
836.2787595865288 0.2731280945853135
837.2790930310103 0.2692015198401396
838.2794264754918 0.264773642155154
839.2797599199733 0.2599222258774514
840.2800933644548 0.25477341170153994
841.2804268089363 0.24952030462694538
842.2807602534178 0.24444863577903927
843.2810936978993 0.2399646915055025
844.2814271423808 0.2365980156378643
845.2817605868623 0.23491011798566924
846.2820940313438 0.23525828645493602
847.2824274758253 0.23756550481387229
848.2827609203067 0.2413647681256415
849.2830943647882 0.24605597872833046
850.2834278092697 0.2511001517332313
851.2837612537512 0.2560756960272145
852.2840946982327 0.2606672539580392
853.2844281427142 0.2646424095927083
854.2847615871957 0.2678340325087673
855.2850950316772 0.27012991275173076
856.2854284761587 0.27146766510927517
857.2857619206402 0.271832927397307
858.2860953651217 0.27125954467985564
859.2864288096032 0.26983096000547324
860.2867622540847 0.2676822711269108
861.2870956985662 0.2650022487317889
862.2874291430477 0.26203379561862133
863.2877625875292 0.2590695016405712
864.2880960320107 0.2564361552081317
865.2884294764922 0.2544602491250612
866.2887629209737 0.2534111970512599
867.2890963654552 0.2534354995513746
868.2894298099367 0.25451450028413886
869.2897632544182 0.2564743169569034
870.2900966988997 0.259042397385479
871.2904301433812 0.2619168941743527
872.2907635878627 0.26481993018664884
873.2910970323442 0.26752711698485376
874.2914304768256 0.26987922445878937
875.291763921307 0.27178395464687394
876.2920973657885 0.273212955793376
877.29243081027 0.2741962211740895
878.2927642547515 0.2748141149820642
879.293097699233 0.27518633973170736
880.2934311437145 0.2754570007338185
881.293764588196 0.2757755491647986
882.2940980326775 0.27627484824381965
883.294431477159 0.2770495768506238
884.2947649216405 0.2781396585576388
885.295098366122 0.2795231034210689
886.2954318106035 0.281120158667855
887.295765255085 0.28280717726631
888.2960986995665 0.28443611929209617
889.296432144048 0.2858552031681729
890.2967655885295 0.28692747482871883
891.297099033011 0.2875457693533314
892.2974324774925 0.28764380770639764
893.297765921974 0.2872037361135006
894.2980993664555 0.28626039823520494
895.298432810937 0.2849022290948846
896.2987662554185 0.2832680267705935
897.2990996999 0.2815381616624508
898.2994331443815 0.2799183893132391
899.299766588863 0.27861506266666974
900.3001000333444 0.2778030548042741
901.3004334778259 0.2775920830923465
902.3007669223074 0.2780011137602885
903.3011003667889 0.2789502102304346
904.3014338112704 0.2802729340318233
905.3017672557519 0.2817440108574664
906.3021007002334 0.28311244239001493
907.3024341447149 0.28413160205793203
908.3027675891964 0.2845822455264899
909.3031010336779 0.2842882139079519
910.3034344781594 0.2831265138243972
911.3037679226409 0.28103385281766535
912.3041013671224 0.278011462860824
913.3044348116039 0.27412973603900515
914.3047682560854 0.26953400230711744
915.3051017005669 0.2644524872282319
916.3054351450484 0.25920623168089535
917.3057685895299 0.25421629327296724
918.3061020340114 0.24999203106967258
919.3064354784929 0.24706642081435387
920.3067689229744 0.24584762022676618
921.3071023674559 0.2464347227372687
922.3074358119374 0.248548943198964
923.3077692564189 0.2516566622145144
924.3081027009003 0.25516433895604285
925.3084361453818 0.2585473634672194
926.3087695898632 0.2613939764202568
927.3091030343447 0.2634049005766115
928.3094364788262 0.26438085465788963
929.3097699233077 0.2642112128307434
930.3101033677892 0.26286726171526953
931.3104368122707 0.26040060072045706
932.3107702567522 0.2569473113726063
933.3111037012337 0.25273963052510795
934.3114371457152 0.24812760872316636
935.3117705901967 0.24360977015915292
936.3121040346782 0.23985229219113646
937.3124374791597 0.23762440559196188
938.3127709236412 0.23754571668659705
939.3131043681227 0.23973446801329742
940.3134378126042 0.2437394202402018
941.3137712570857 0.24884180982054743
942.3141047015672 0.254356938228149
943.3144381460487 0.2597457676564526
944.3147715905302 0.26461326160988874
945.3151050350117 0.2686801159952195
946.3154384794932 0.27175894045133897
947.3157719239747 0.27373913610030426
948.3161053684562 0.2745782028105956
949.3164388129377 0.2742969642404778
950.3167722574192 0.27297703388273575
951.3171057019007 0.27075948634817293
952.3174391463821 0.26784387470767795
953.3177725908636 0.26448625356416916
954.3181060353451 0.2609934091859279
955.3184394798266 0.2577079023701974
956.3187729243081 0.25497601569354633
957.3191063687896 0.25309294671045673
958.3194398132711 0.2522334870903594
959.3197732577526 0.25239858396583614
960.320106702234 0.25341319857745226
961.3204401467156 0.2549799500391965
962.320773591197 0.2567556114394783
963.3211070356786 0.2584140862047158
964.32144048016 0.2596823327694495
965.3217739246415 0.26035439116444326
966.322107369123 0.26029335000765447
967.3224408136045 0.25942851266881184
968.322774258086 0.25775166763588636
969.3231077025675 0.2553143264142107
970.323441147049 0.2522269391864431
971.3237745915305 0.24866081796562375
972.324108036012 0.24485300640035526
973.3244414804935 0.2411121895858701
974.324774924975 0.23781714310946256
975.3251083694565 0.23538612614725438
976.325441813938 0.23418790858267735
977.3257752584195 0.23440356837338222
978.3261087029009 0.2359364389841816
979.3264421473824 0.2384654077685987
980.3267755918639 0.24158935912929486
981.3271090363454 0.2449429534307889
982.3274424808269 0.24824337504077995
983.3277759253084 0.25129357307712513
984.3281093697899 0.2539705767820473
985.3284428142714 0.2562121588116773
986.3287762587529 0.2580053520189742
987.3291097032344 0.2593767072092328
988.3294431477159 0.26038334621389153
989.3297765921974 0.26110394955438776
990.3301100366789 0.2616291770636752
991.3304434811604 0.2620515018087036
992.3307769256419 0.2624549987699313
993.3311103701234 0.2629061640303842
994.3314438146049 0.26344714090721655
995.3317772590864 0.26409257959807175
996.3321107035679 0.26483070503167205
997.3324441480494 0.2656282368939023
998.3327775925309 0.2664379942713164
999.3331110370124 0.26720764206862313
1000.3334444814939 0.2678881474899688
1001.3337779259754 0.268440926727116
1002.3341113704569 0.26884312509705177
1003.3344448149384 0.26909082002134677
1004.3347782594199 0.26920011765525764
1005.3351117039012 0.2692061692339135
1006.3354451483827 0.26916014051465853
1007.3357785928642 0.26912421391074476
1008.3361120373457 0.2691648620679149
1009.3364454818272 0.26934493546211735
1010.3367789263087 0.2697155037966027
1011.3371123707902 0.2703087246263388
1012.3374458152717 0.2711330672993028
1013.3377792597532 0.2721718544633841
1014.3381127042347 0.2733853651605454
1015.3384461487162 0.27471595239233515
1016.3387795931977 0.2760950851739548
1017.3391130376792 0.27745109064176876
1018.3394464821607 0.2787165812505493
1019.3397799266422 0.27983491339291094
1020.3401133711237 0.28076535638772654
1021.3404468156052 0.2814868601100411
1022.3407802600867 0.2820003834770587
1023.3411137045682 0.28232971861480116
1024.3414471490496 0.28252066768444517
1025.3417805935312 0.28263835895703665
1026.3421140380126 0.282762492860435
1027.3424474824942 0.2829804609827213
1028.3427809269756 0.28337863589378487
1029.3431143714572 0.28403266689525003
1030.3434478159386 0.28499818286957135
1031.3437812604202 0.28630361975763874
1032.3441147049016 0.28794668922737277
1033.3444481493832 0.28989524068495864
1034.3447815938646 0.2920922164925873
1035.3451150383462 0.2944635077987952
1036.3454484828276 0.2969271112172409
1037.3457819273092 0.29940209059580813
1038.3461153717906 0.30181625454679345
1039.3464488162722 0.30411191713036484
1040.3467822607536 0.3062494605298524
1041.3471157052352 0.3082086308931253
1042.3474491497166 0.3099876149336493
1043.3477825941982 0.311600032299853
1044.3481160386796 0.3130700928841682
1045.348449483161 0.314426335851701
1046.3487829276426 0.31569457704978365
1047.349116372124 0.3168908935380007
1048.3494498166056 0.31801559166974847
1049.349783261087 0.31904906515955017
1050.3501167055686 0.3199502208782383
1051.35045015005 0.32065777040403043
1052.3507835945315 0.3210942533534014
1053.351117039013 0.3211722917792252
1054.3514504834945 0.3208023581069229
1055.351783927976 0.31990129431999237
1056.3521173724575 0.31840091249001723
1057.352450816939 0.31625617264864486
1058.3527842614205 0.3134526096535585
1059.353117705902 0.31001281542094333
1060.3534511503835 0.3060018341163274
1061.353784594865 0.30153124335084897
1062.3541180393465 0.29676139113597083
1063.354451483828 0.29190061968828324
1064.3547849283095 0.287199255353166
1065.355118372791 0.2829349037764351
1066.3554518172725 0.2793852216551325
1067.355785261754 0.2767870942529123
1068.3561187062355 0.27528901650939186
1069.356452150717 0.2749136599652509
1070.3567855951983 0.275550121175945
1071.35711903968 0.2769826013899933
1072.3574524841613 0.2789428558401778
1073.357785928643 0.2811650318182467
1074.3581193731243 0.28342786079238624
1075.358452817606 0.2855802509794368
1076.3587862620873 0.2875529003984561
1077.359119706569 0.2893595287333667
1078.3594531510503 0.29108959311924343
1079.359786595532 0.29289248026161274
1080.3601200400133 0.2949525921256983
1081.3604534844949 0.29745617531075963
1082.3607869289763 0.30055402018627286
1083.3611203734579 0.30432762646678196
1084.3614538179393 0.30876733346674445
1085.3617872624209 0.3137675944895939
1086.3621207069023 0.3191386167322871
1087.3624541513839 0.32462873231830275
1088.3627875958653 0.32995056256253885
1089.3631210403469 0.33480575579587923
1090.3634544848283 0.3389057484325537
1091.3637879293099 0.34198805859836723
1092.3641213737912 0.3438286567656225
1093.3644548182729 0.3442512384679304
1094.3647882627542 0.3431341466077375
1095.3651217072359 0.34041552934069075
1096.3654551517172 0.33609720832862033
1097.3657885961986 0.3302477216361984
1098.3661220406802 0.3230051115389784
1099.3664554851616 0.31458025162986336
1100.3667889296432 0.30526181259329827
1101.3671223741246 0.2954241457048567
1102.3674558186062 0.28553862386731615
1103.3677892630876 0.27618487632952016
1104.3681227075692 0.26804530798772475
1105.3684561520506 0.2618394482244197
1106.3687895965322 0.258138717750065
1107.3691230410136 0.25708887406736236
1108.3694564854952 0.2582616526240721
1109.3697899299766 0.2608237050537462
1110.3701233744582 0.26386233619200966
1111.3704568189396 0.266604571863724
1112.3707902634212 0.2684799556672993
1113.3711237079026 0.2691043958772341
1114.3714571523842 0.26824620506074137
1115.3717905968656 0.2657969266740633
1116.3721240413472 0.2617508853453793
1117.3724574858286 0.2561926812444628
1118.3727909303102 0.24929304935277535
1119.3731243747916 0.24131920461783468
1120.3734578192732 0.2326838894640967
1121.3737912637546 0.22412589127523266
1122.374124708236 0.21735156561859553
1123.3744581527176 0.21595639528432187
1124.374791597199 0.22111567932010212
1125.3751250416806 0.2291917763611051
1126.375458486162 0.23779060232429786
1127.3757919306436 0.24595464776055148
1128.376125375125 0.25322264026559
1129.3764588196066 0.2593313658615894
1130.376792264088 0.2641334293723693
1131.3771257085696 0.26757471129692545
1132.377459153051 0.2696905528844742
1133.3777925975326 0.27060845523286375
1134.378126042014 0.2705522655079226
1135.3784594864956 0.2698434542821809
1136.378792930977 0.2688924651649762
1137.3791263754586 0.2681690603886163
1138.37945981994 0.26814021808797145
1139.3797932644216 0.26917702258555815
1140.380126708903 0.27146039675205785
1141.3804601533845 0.27493477895382296
1142.380793597866 0.2793357806966176
1143.3811270423475 0.2842686198845512
1144.381460486829 0.289291986157646
1145.3817939313105 0.2939790923998564
1146.382127375792 0.2979525082675821
1147.3824608202735 0.3009009474069186
1148.382794264755 0.30258660180979946
1149.3831277092363 0.30284858100732237
1150.383461153718 0.3016054708588821
1151.3837945981993 0.29885876645123066
1152.384128042681 0.2946987084086835
1153.3844614871623 0.2893145380937971
1154.384794931644 0.28301204323119733
1155.3851283761253 0.27624145467174593
1156.385461820607 0.26963439605685124
1157.3857952650883 0.264028690049758
1158.38612870957 0.2604099145528609
1159.3864621540513 0.25965860185029616
1160.386795598533 0.2621420112996788
1161.3871290430143 0.2675152795744783
1162.387462487496 0.2749670142187648
1163.3877959319773 0.2836075052159207
1164.388129376459 0.29268310530709574
1165.3884628209403 0.3016188047199519
1166.388796265422 0.3099933486232525
1167.3891297099033 0.31750524503893185
1168.3894631543849 0.3239459912006457
1169.3897965988663 0.3291812316130518
1170.3901300433479 0.33313728137836185
1171.3904634878293 0.33579068779764487
1172.3907969323109 0.3371593091901083
1173.3911303767923 0.33729406472933654
1174.3914638212736 0.336270979409247
1175.3917972657553 0.33418346369020113
1176.3921307102366 0.3311349775796718
1177.3924641547183 0.32723236304887343
1178.3927975991996 0.32258019859620274
1179.3931310436813 0.31727653728666094
1180.3934644881626 0.31141033456242506
1181.3937979326442 0.30506076002871313
1182.3941313771256 0.2982984354750617
1183.3944648216072 0.2911884811521966
1184.3947982660886 0.28379512803324514
1185.3951317105702 0.2761876179284982
1186.3954651550516 0.2684472236217169
1187.3957985995332 0.26067554291563955
1188.3961320440146 0.253004824975595
1189.3964654884962 0.2456119746216029
1190.3967989329776 0.238738486588663
1191.3971323774592 0.23271562020545059
1192.3974658219406 0.22797571126176086
1193.3977992664222 0.22497824633132857
1194.3981327109036 0.22395808886612217
1195.3984661553852 0.22465246643395034
1196.3987995998666 0.2264045061119421
1197.3991330443482 0.2285345377055968
1198.3994664888296 0.23055311212560856
1199.3997999333112 0.23217780259805393
1200.4001333777926 0.23329469071734762
1201.400466822274 0.23393033418715428
1202.4008002667556 0.2342411245227726
1203.401133711237 0.23450800732646973
1204.4014671557186 0.23511476666310624
1205.4018006002 0.2364833315624519
1206.4021340446816 0.23896122056808455
1207.402467489163 0.24271156381465128
1208.4028009336446 0.24767975504055612
1209.403134378126 0.253646878473487
1210.4034678226076 0.2603118609189526
1211.403801267089 0.26735296842734
1212.4041347115706 0.2744598298687514
1213.404468156052 0.28134665761788014
1214.4048016005336 0.28775713155072574
1215.405135045015 0.29346652877578494
1216.4054684894966 0.2982832511325808
1217.405801933978 0.30205029006363604
1218.4061353784596 0.3046465708460838
1219.406468822941 0.30598795852684335
1220.4068022674226 0.3060277097012918
1221.407135711904 0.3047562055440715
1222.4074691563856 0.3021998617501852
1223.407802600867 0.29841916742358426
1224.4081360453486 0.2935058544152083
1225.40846948983 0.28757924134600005
1226.4088029343113 0.28078183393262796
1227.409136378793 0.27327429781719065
1228.4094698232743 0.26522995716410513
1229.409803267756 0.25682902447868533
1230.4101367122373 0.24825286847575115
1231.410470156719 0.23967888059535059
1232.4108036012003 0.2312772689219249
1233.411137045682 0.2232139268804481
1234.4114704901633 0.2156768457161945
1235.411803934645 0.209034320067548
1236.4121373791263 0.20504406898806385
1237.412470823608 0.20744883337817166
1238.4128042680893 0.21232277303512648
1239.413137712571 0.21727474466301655
1240.4134711570523 0.22199775129376192
1241.413804601534 0.22649555142158337
1242.4141380460153 0.23083426577871918
1243.414471490497 0.23508540893198618
1244.4148049349783 0.2393013704494863
1245.41513837946 0.24350227712700007
1246.4154718239413 0.24767063141596665
1247.415805268423 0.2517523024364563
1248.4161387129043 0.2556621702737463
1249.416472157386 0.2592924897830494
1250.4168056018673 0.26252226863021355
1251.417139046349 0.2652264569194835
1252.4174724908303 0.26728425880895934
1253.4178059353117 0.26858625691787835
1254.4181393797933 0.26904026674805687
1255.4184728242747 0.26857594940688456
1256.4188062687563 0.26714825580756046
1257.4191397132377 0.2647397929661375
1258.4194731577193 0.26136221956767414
1259.4198066022007 0.25705681562238625
1260.4201400466823 0.25189446242700536
1261.4204734911636 0.24597549308602162
1262.4208069356453 0.2394304662638616
1263.4211403801266 0.23242468747165745
1264.4214738246083 0.22517552417608427
1265.4218072690896 0.21801825474706374
1266.4221407135713 0.21169579715993758
1267.4224741580526 0.20850798571942164
1268.4228076025342 0.2110877118413352
1269.4231410470156 0.21644213832845133
1270.4234744914972 0.22211169741389614
1271.4238079359786 0.22735305851245877
1272.4241413804602 0.23187498677604135
1273.4244748249416 0.2355241699783171
1274.4248082694232 0.23821443800318484
1275.4251417139046 0.239908044024509
1276.4254751583862 0.2406109279079857
1277.4258086028676 0.2403727747954487
1278.426142047349 0.23928947449464155
1279.4264754918306 0.2375076167135198
1280.426808936312 0.23523115593837618
1281.4271423807936 0.23272929700589473
1282.427475825275 0.23033994121175538
1283.4278092697566 0.22845172262325686
1284.428142714238 0.22743551615506225
1285.4284761587196 0.22751815460846908
1286.428809603201 0.22867410380806133
1287.4291430476826 0.23064421873820873
1288.429476492164 0.23306379462911075
1289.4298099366456 0.23558364347659672
1290.430143381127 0.23792867999688896
1291.4304768256086 0.23991233361549463
1292.43081027009 0.24143514013269196
1293.4311437145716 0.24248151133857804
1294.431477159053 0.2431179301839609
1295.4318106035346 0.24349051945783395
1296.432144048016 0.24381659356856827
1297.4324774924976 0.2443623711348868
1298.432810936979 0.2454002963898279
1299.4331443814606 0.24714923637583222
1300.433477825942 0.24971739571424106
1301.4338112704236 0.25307510174583203
1302.434144714905 0.2570687714167722
1303.4344781593866 0.261462191358388
1304.434811603868 0.26598209744130535
1305.4351450483493 0.2703540515600513
1306.435478492831 0.27432643199557083
1307.4358119373123 0.2776860274742554
1308.436145381794 0.2802692851388341
1309.4364788262753 0.28197204842772683
1310.436812270757 0.28275940632023283
1311.4371457152383 0.28267639050278165
1312.43747915972 0.28185936823167196
1313.4378126042013 0.2805464213897151
1314.438146048683 0.27908189974605524
1315.4384794931643 0.27790526281263406
1316.438812937646 0.27750964010707907
1317.4391463821273 0.2783597266809937
1318.439479826609 0.2807821760111766
1319.4398132710903 0.28487526956294323
1320.440146715572 0.2904883758800913
1321.4404801600533 0.29727651544328626
1322.440813604535 0.30478825864199105
1323.4411470490163 0.31254305498941676
1324.441480493498 0.32008107846422706
1325.4418139379793 0.32698966200161206
1326.442147382461 0.33291604281428394
1327.4424808269423 0.3375739159896682
1328.442814271424 0.34074791940985816
1329.4431477159053 0.34229791456172454
1330.4434811603867 0.3421638206827654
1331.4438146048683 0.34037135078548586
1332.4441480493497 0.33703889620769434
1333.4444814938313 0.33238569094334486
1334.4448149383127 0.3267408452246702
1335.4451483827943 0.32055113452848705
1336.4454818272757 0.31438137396574395
1337.4458152717573 0.3088938731929903
1338.4461487162387 0.3047856547084594
1339.4464821607203 0.3026668226760799
1340.4468156052017 0.3029002669359815
1341.4471490496833 0.3054801045617449
1342.4474824941647 0.3100318397659477
1343.4478159386463 0.31593266601225667
1344.4481493831277 0.3224682758706797
1345.4484828276093 0.32895114110041807
1346.4488162720907 0.33478185136021243
1347.4491497165723 0.3394700503837518
1348.4494831610536 0.3426354591810673
1349.4498166055353 0.3440018054444327
1350.4501500500166 0.34338946192329717
1351.4504834944983 0.3407087679017198
1352.4508169389796 0.335954464872885
1353.4511503834613 0.32920133646348226
1354.4514838279426 0.32060142936064184
1355.4518172724243 0.3103840305611514
1356.4521507169056 0.2988611921491552
1357.452484161387 0.28644495156268823
1358.4528176058686 0.2736894689543093
1359.45315105035 0.2613842948927963
1360.4534844948316 0.25073085956580643
1361.453817939313 0.24351173053558037
1362.4541513837946 0.24160258816899327
1363.454484828276 0.24527304935708275
1364.4548182727576 0.25271663653594917
1365.455151717239 0.2618264907200135
1366.4554851617206 0.2711942530181779
1367.455818606202 0.28001379655623193
1368.4561520506836 0.287836197563872
1369.456485495165 0.2944238126652845
1370.4568189396466 0.29967785992510715
1371.457152384128 0.30360187333164385
1372.4574858286096 0.30628087300727286
1373.457819273091 0.3078665308668838
1374.4581527175726 0.30856335584367134
1375.458486162054 0.3086130278195949
1376.4588196065356 0.30827518687939776
1377.459153051017 0.30780418478406585
1378.4594864954986 0.30742302855144016
1379.45981993998 0.30729791339960405
1380.4601533844616 0.30751848584819486
1381.460486828943 0.30808895168018086
1382.4608202734246 0.30893263544892013
1383.461153717906 0.30990856805456723
1384.4614871623874 0.31083532527173996
1385.461820606869 0.31151632752369257
1386.4621540513504 0.3117620659329735
1387.462487495832 0.31140693813625203
1388.4628209403133 0.3103203024462643
1389.463154384795 0.3084124672542772
1390.4634878292763 0.3056367124673851
1391.463821273758 0.3019883972510936
1392.4641547182393 0.29750200629401735
1393.464488162721 0.2922467731460005
1394.4648216072023 0.2863213509002834
1395.465155051684 0.27984788579303777
1396.4654884961653 0.27296577765584773
1397.465821940647 0.2658253687123894
1398.4661553851283 0.2585817777373316
1399.46648882961 0.2513890830372668
1400.4668222740913 0.24439505211949858
1401.467155718573 0.2377366189779795
1402.4674891630543 0.23153632478870445
1403.467822607536 0.22589996459768213
1404.4681560520173 0.22091569480572373
1405.468489496499 0.21665471323375057
1406.4688229409803 0.21317281106035782
1407.469156385462 0.21050933021625345
1408.4694898299433 0.20867473362834915
1409.4698232744247 0.20762015777572862
1410.4701567189063 0.2072156188357939
1411.4704901633877 0.2072883474604528
1412.4708236078693 0.20769687415255814
1413.4711570523507 0.20836223667392328
1414.4714904968323 0.20924921114652037
1415.4718239413137 0.21033831328596458
1416.4721573857953 0.2116113418347255
1417.4724908302767 0.21305037041676278
1418.4728242747583 0.21464261169090704
1419.4731577192397 0.21638505382324896
1420.4734911637213 0.21828602697297078
1421.4738246082027 0.22036311298481542
1422.4741580526843 0.22263804601478016
1423.4744914971657 0.22512995743695557
1424.4748249416473 0.2278486286714154
1425.4751583861287 0.23078924956975885
1426.4754918306103 0.23392958800834396
1427.4758252750917 0.23722973458850702
1428.4761587195733 0.2406340129397727
1429.4764921640547 0.24407439230705727
1430.4768256085363 0.24747475721469628
1431.4771590530177 0.25075554182460486
1432.4774924974993 0.2538384070055416
1433.4778259419807 0.2566507683406765
1434.4781593864623 0.25913006180985043
1435.4784928309437 0.2612276693937193
1436.478826275425 0.26291243011278637
1437.4791597199066 0.26417363803261174
1438.479493164388 0.26502337552378
1439.4798266088696 0.26549794109055197
1440.480160053351 0.26565800216947766
1441.4804934978326 0.26558694633040664
1442.480826942314 0.26538677066927596
1443.4811603867956 0.2651708563989943
1444.481493831277 0.2650533074685173
1445.4818272757586 0.26513535367561475
1446.48216072024 0.2654905712378191
1447.4824941647216 0.2661518631280334
1448.482827609203 0.2671034420981454
1449.4831610536846 0.26827992596292777
1450.483494498166 0.26957248263007033
1451.4838279426476 0.27083994900112884
1452.484161387129 0.27192201990714954
1453.4844948316106 0.27265205788268065
1454.484828276092 0.27286816979889944
1455.4851617205736 0.27242224276382265
1456.485495165055 0.27118731603792007
1457.4858286095366 0.2690640328557626
1458.486162054018 0.2659871889042476
1459.4864954984996 0.2619338832427905
1460.486828942981 0.25693597722653716
1461.4871623874624 0.2511025321512874
1462.487495831944 0.24466510645821576
1463.4878292764254 0.2380749209285027
1464.488162720907 0.23220132300131013
1465.4884961653884 0.22858485988109362
1466.48882960987 0.22906435607488157
1467.4891630543514 0.23410721621622732
1468.489496498833 0.24243068390688033
1469.4898299433144 0.2525704176692117
1470.490163387796 0.26354796450525425
1471.4904968322774 0.27473960146717513
1472.490830276759 0.28570516761105946
1473.4911637212404 0.2960996025497632
1474.491497165722 0.3056343409753344
1475.4918306102034 0.31406208239349076
1476.492164054685 0.3211723362506953
1477.4924974991663 0.32679211595988367
1478.492830943648 0.33078922818056034
1479.4931643881293 0.33307699563698534
1480.493497832611 0.33361995457606985
1481.4938312770923 0.33244050050123
1482.494164721574 0.3296267965816402
1483.4944981660553 0.3253425644045361
1484.494831610537 0.31983957221306947
1485.4951650550183 0.3134733689926176
1486.4954984995 0.30672108299770573
1487.4958319439813 0.30019471290952204
1488.4961653884627 0.29463131579690516
1489.4964988329443 0.29082499469399203
1490.4968322774257 0.2894678734023004
1491.4971657219073 0.29093160776883586
1492.4974991663887 0.29512333812224884
1493.4978326108703 0.3015355530452425
1494.4981660553517 0.30944024970941314
1495.4984994998333 0.31807951884242536
1496.4988329443147 0.3267733865482835
1497.4991663887963 0.33495569553616555
1498.4994998332777 0.34217403850201167
1499.4998332777593 0.3480783452160865
1500.5001667222407 0.35240874078329665
1501.5005001667223 0.35498567317522134
1502.5008336112037 0.35570235891593954
1503.5011670556853 0.35451879828246513
1504.5015005001667 0.3514565889306304
1505.5018339446483 0.34659395534578286
1506.5021673891297 0.3400606192101566
1507.5025008336113 0.33203231257528365
1508.5028342780927 0.3227248786501195
1509.5031677225743 0.31238802471398075
1510.5035011670557 0.30129890264658277
1511.5038346115373 0.2897558117900549
1512.5041680560187 0.2780724653301184
1513.5045015005 0.2665734461070824
1514.5048349449817 0.2555916459875237
1515.505168389463 0.2454682642043705
1516.5055018339447 0.23655373378518893
1517.505835278426 0.22919848127813433
1518.5061687229077 0.22369633248817877
1519.506502167389 0.220121342703604
1520.5068356118707 0.21811699163607487
1521.507169056352 0.21694014545474066
1522.5075025008337 0.21582797890856797
1523.507835945315 0.21430480156269138
1524.5081693897966 0.21230570145508898
1525.508502834278 0.21037281055680207
1526.5088362787596 0.21003358063384164
1527.509169723241 0.21281711647253393
1528.5095031677226 0.218239158237056
1529.509836612204 0.22520608875339715
1530.5101700566856 0.2330507075366537
1531.510503501167 0.24136011661247808
1532.5108369456486 0.24982148061198145
1533.51117039013 0.25816709032979146
1534.5115038346116 0.2661576176853242
1535.511837279093 0.2735785276894667
1536.5121707235746 0.28024105335701877
1537.512504168056 0.28598457942684313
1538.5128376125376 0.2906791502830766
1539.513171057019 0.29422752521174755
1540.5135045015004 0.29656650499526205
1541.513837945982 0.2976674000534248
1542.5141713904634 0.297535592723083
1543.514504834945 0.29620919979056093
1544.5148382794264 0.2937568802057637
1545.515171723908 0.2902748629325674
1546.5155051683894 0.28588329366325305
1547.515838612871 0.28072201783565337
1548.5161720573524 0.2749459318709375
1549.516505501834 0.2687200459241528
1550.5168389463154 0.26221441185182104
1551.517172390797 0.2555990838474671
1552.5175058352784 0.249039304717249
1553.51783927976 0.24269116389734624
1554.5181727242414 0.23669808113859944
1555.518506168723 0.23118866879068
1556.5188396132044 0.22627682570621682
1557.519173057686 0.22206513323940422
1558.5195065021674 0.21865185847426893
1559.519839946649 0.21613765228640702
1560.5201733911304 0.21461825843778365
1561.520506835612 0.21414650276269895
1562.5208402800934 0.2146829479852489
1563.521173724575 0.2160969290822728
1564.5215071690563 0.21822326862718394
1565.5218406135377 0.2209093657453533
1566.5221740580193 0.2240246545038541
1567.5225075025007 0.22745181885212254
1568.5228409469823 0.23107796585147042
1569.5231743914637 0.23479071829635031
1570.5235078359453 0.23847826695586397
1571.5238412804267 0.24203157676320522
1572.5241747249083 0.24534748227438302
1573.5245081693897 0.24833197549887853
1574.5248416138713 0.25090334437207396
1575.5251750583527 0.25299501063729124
1576.5255085028343 0.2545580138078689
1577.5258419473157 0.2555631395180304
1578.5261753917973 0.25600271872096064
1579.5265088362787 0.2558921358101597
1580.5268422807603 0.2552710736909166
1581.5271757252417 0.25420447395922163
1582.5275091697233 0.2527830654995044
1583.5278426142047 0.2511230612826712
1584.5281760586863 0.24936418647789954
1585.5285095031677 0.24766460171283952
1586.5288429476493 0.24619079951535422
1587.5291763921307 0.24510093506228334
1588.5295098366123 0.2445223721262198
1589.5298432810937 0.24452857597539898
1590.5301767255753 0.2451241392564751
1591.5305101700567 0.24624519636703743
1592.530843614538 0.24777511523137488
1593.5311770590197 0.24956802360252744
1594.531510503501 0.25147128422509446
1595.5318439479827 0.2533417851662116
1596.532177392464 0.2550553290321272
1597.5325108369457 0.2565107491151533
1598.532844281427 0.2576307612289866
1599.5331777259087 0.258361063469394
1600.53351117039 0.258668588008744
1601.5338446148717 0.2585393680722482
1602.534178059353 0.2579762293926831
1603.5345115038347 0.25699639304264804
1604.534844948316 0.25562903085615013
1605.5351783927977 0.25391280935333443
1606.535511837279 0.2518934726914538
1607.5358452817607 0.24962153900263073
1608.536178726242 0.24715021184652924
1609.5365121707237 0.24453363551138999
1610.536845615205 0.24182564535073472
1611.5371790596867 0.23907917601472142
1612.537512504168 0.2363464807312592
1613.5378459486496 0.233680264252987
1614.538179393131 0.23113570337860562
1615.5385128376126 0.22877305310123852
1616.538846282094 0.226660008888827
1617.5391797265754 0.22487214539341666
1618.539513171057 0.22348882551918461
1619.5398466155384 0.2225820723220427
1620.54018006002 0.22219893045469355
1621.5405135045014 0.22234393461427357
1622.540846948983 0.2229720307145699
1623.5411803934644 0.22399697230744975
1624.541513837946 0.2253096260748372
1625.5418472824274 0.22679614473781
1626.542180726909 0.22835010202747213
1627.5425141713904 0.2298783912093651
1628.542847615872 0.23130319780720754
1629.5431810603534 0.23256221168886665
1630.543514504835 0.23360832222661695
1631.5438479493164 0.23440929870960125
1632.544181393798 0.23494755337292986
1633.5445148382794 0.23521990965521647
1634.544848282761 0.23523723792687162
1635.5451817272424 0.2350238043062236
1636.545515171724 0.2346161716389363
1637.5458486162054 0.23406148562872725
1638.546182060687 0.2334149826374266
1639.5465155051684 0.23273659711348677
1640.54684894965 0.23208667062519023
1641.5471823941314 0.23152101189916363
1642.547515838613 0.2310859161940232
1643.5478492830944 0.2308140991436416
1644.5481827275757 0.23072260186519894
1645.5485161720574 0.23081337631368207
1646.5488496165387 0.23107650063080204
1647.5491830610204 0.23149514532882337
1648.5495165055017 0.23205092955899517
1649.5498499499834 0.23272835058656038
1650.5501833944647 0.23351740200852408
1651.5505168389464 0.23441405268596266
1652.5508502834277 0.2354187502104498
1653.5511837279093 0.2365334755366912
1654.5515171723907 0.23775810276517922
1655.5518506168723 0.23908689781583514
1656.5521840613537 0.2405059015123431
1657.5525175058353 0.24199169701946907
1658.5528509503167 0.2435117268691239
1659.5531843947983 0.24502600595757618
1660.5535178392797 0.24648986236827428
1661.5538512837613 0.24785725902601136
1662.5541847282427 0.24908428017411763
1663.5545181727243 0.2501324543878608
1664.5548516172057 0.25097168149637405
1665.5551850616873 0.25158260528928644
1666.5555185061687 0.2519583175170774
1667.5558519506503 0.25210529408846577
1668.5561853951317 0.25204346039425396
1669.5565188396133 0.25180527226999233
1670.5568522840947 0.25143370043514157
1671.557185728576 0.2509790445796433
1672.5575191730577 0.2504946086096815
1673.557852617539 0.25003146314098146
1674.5581860620207 0.24963279438945385
1675.558519506502 0.249328619007206
1676.5588529509837 0.24913180019666473
1677.559186395465 0.24903619564235152
1678.5595198399467 0.24901736304791977
1679.559853284428 0.24903566707765845
1680.5601867289097 0.24904110665482182
1681.560520173391 0.24897891466157918
1682.5608536178727 0.24879502296467526
1683.561187062354 0.24844073668094233
1684.5615205068357 0.24787627227786635
1685.561853951317 0.24707307224876524
1686.5621873957987 0.246014971980289
1687.56252084028 0.244698371154731
1688.5628542847617 0.2431315825575089
1689.563187729243 0.24133352474955364
1690.5635211737247 0.23933191208626592
1691.563854618206 0.23716108762128524
1692.5641880626877 0.23485964732999495
1693.564521507169 0.23246802061404126
1694.5648549516507 0.230026203566136
1695.565188396132 0.22757188845543158
1696.5655218406134 0.22513929520235146
1697.565855285095 0.22275908876778178
1698.5661887295764 0.22045986418454105
1699.566522174058 0.21827180332516324
1700.5668556185394 0.2162332211178744
1701.567189063021 0.2144005622000919
1702.5675225075024 0.2128608833945942
1703.567855951984 0.21174006292171704
1704.5681893964654 0.211188024543933
1705.568522840947 0.21132138488140606
1706.5688562854284 0.21215298995970164
1707.56918972991 0.2135857132556295
1708.5695231743914 0.21547464760248722
1709.569856618873 0.21768424650268964
1710.5701900633544 0.22010820395267494
1711.570523507836 0.2226676334424701
1712.5708569523174 0.22530425058582568
1713.571190396799 0.22797474164497708
1714.5715238412804 0.23064715485822138
1715.571857285762 0.23329874512747695
1716.5721907302434 0.23591462741797026
1717.572524174725 0.23848678917778485
1718.5728576192064 0.24101319736197252
1719.573191063688 0.24349686808003762
1720.5735245081694 0.24594485480445377
1721.573857952651 0.24836716694755623
1722.5741913971324 0.2507756627910866
1723.5745248416138 0.25318297431097003
1724.5748582860954 0.25560152026705796
1725.5751917305768 0.258042652224445
1726.5755251750584 0.260515960952184
1727.5758586195398 0.26302875327344044
1728.5761920640214 0.26558569656827424
1729.5765255085028 0.26818862253564113
1730.5768589529844 0.27083648370907415
1731.5771923974658 0.2735254632752881
1732.5775258419474 0.27624924693232095
1733.5778592864287 0.2789994703329155
1734.5781927309104 0.2817663533639896
1735.5785261753917 0.28453952108374947
1736.5788596198734 0.287308990621915
1737.5791930643547 0.290066275756436
1738.5795265088364 0.29280552977381846
1739.5798599533177 0.29552461723859047
1740.5801933977993 0.29822598179375637
1741.5805268422807 0.3009171658994896
1742.5808602867623 0.30361084541879735
1743.5811937312437 0.30632427245430094
1744.5815271757253 0.30907807696442396
1745.5818606202067 0.3118944602081455
1746.5821940646883 0.3147949130371297
1747.5825275091697 0.31779769364656507
1748.582860953651 0.32091538053077706
1749.5831943981327 0.324152853990374
1750.583527842614 0.3275060373475731
1751.5838612870957 0.3309616447201997
1752.584194731577 0.3344980498491104
1753.5845281760587 0.3380872363348593
1754.58486162054 0.3416976430647793
1755.5851950650217 0.345297602588474
1756.585528509503 0.34885899610858884
1757.5858619539847 0.3523607170233097
1758.586195398466 0.3557915400526069
1759.5865288429477 0.3591520294819981
1760.586862287429 0.36245518688009637
1761.5871957319107 0.36572563973765915
1762.587529176392 0.3689973135960272
1763.5878626208737 0.3723097124581066
1764.588196065355 0.37570314414780265
1765.5885295098367 0.37921343918071293
1766.588862954318 0.3828668771026078
1767.5891963987997 0.38667610114988815
1768.589529843281 0.3906377328171059
1769.5898632877627 0.39473218860005493
1770.590196732244 0.3989258890350539
1771.5905301767257 0.4031757019411268
1772.590863621207 0.40743514820259297
1773.5911970656887 0.41166166858843595
1774.59153051017 0.4158241194556188
1775.5918639546514 0.41990962136669063
1776.592197399133 0.42392890508569614
1777.5925308436144 0.42791937047857576
1778.592864288096 0.4319452031750364
1779.5931977325774 0.4360941109219262
1780.593531177059 0.44047058407765927
1781.5938646215404 0.4451860709367572
1782.594198066022 0.450347052331668
1783.5945315105034 0.4560425862870835
1784.594864954985 0.46233329156179204
1785.5951983994664 0.46924376739848894
1786.595531843948 0.4767600206594114
1787.5958652884294 0.48483266942467523
1788.596198732911 0.49338573651139916
1789.5965321773924 0.5023299970732154
1790.596865621874 0.5115792752295445
1791.5971990663554 0.5210678228900464
1792.597532510837 0.5307668692795529
1793.5978659553184 0.5406984762786575
1794.5981993998 0.5509448924814064
1795.5985328442814 0.5616516813993897
1796.598866288763 0.5730231203694637
1797.5991997332444 0.5853089037172661
1798.599533177726 0.5987821902416733
1799.5998666222074 0.6137105106214036
1800.6002000666888 0.6303227211137156
1801.6005335111704 0.6487765103460039
1802.6008669556518 0.6691313291115455
1803.6012004001334 0.6913307064497092
1804.6015338446148 0.715195976914019
1805.6018672890964 0.7404311798754726
1806.6022007335778 0.7666370834070819
1807.6025341780594 0.7933313852565307
1808.6028676225408 0.8199721399432365
1809.6032010670224 0.8459820308940051
1810.6035345115038 0.8707718670355691
1811.6038679559854 0.8937623638721983
1812.6042014004668 0.914403753135361
1813.6045348449484 0.932193049033958
1814.6048682894298 0.9466889326004897
1815.6052017339114 0.9575242576911063
1816.6055351783928 0.9644161802270421
1817.6058686228744 0.9671738967459496
1818.6062020673558 0.9657039652094397
1819.6065355118374 0.9600131761008772
1820.6068689563187 0.9502089447259403
1821.6072024008004 0.9364972023971627
1822.6075358452817 0.9191777692239964
1823.6078692897634 0.8986371884798101
1824.6082027342447 0.8753389868653105
1825.6085361787264 0.8498112945025837
1826.6088696232077 0.8226317183051968
1827.6092030676891 0.7944093308791849
1828.6095365121707 0.7657636542801214
1829.6098699566521 0.737300652671522
1830.6102034011337 0.7095860960034246
1831.6105368456151 0.6831173140309812
1832.6108702900967 0.658295353068008
1833.611203734578 0.6354007261325869
1834.6115371790597 0.6145768921470738
1835.611870623541 0.5958256770228025
1836.6122040680227 0.5790175097059685
1837.612537512504 0.563916590475054
1838.6128709569857 0.5502177505961336
1839.613204401467 0.5375891202511234
1840.6135378459487 0.5257138397894491
1841.61387129043 0.5143250634418335
1842.6142047349117 0.5032306731299983
1843.614538179393 0.4923264089125178
1844.6148716238747 0.48159780001641606
1845.615205068356 0.4711121431519199
1846.6155385128377 0.4610020374109244
1847.615871957319 0.45144205396504933
1848.6162054018007 0.44262039862274716
1849.616538846282 0.4347081604638493
1850.6168722907637 0.4278298502270621
1851.617205735245 0.4220398964473369
1852.6175391797265 0.4173097459033793
1853.617872624208 0.4135285607183138
1854.6182060686895 0.41051741649336637
1855.618539513171 0.40805358054382934
1856.6188729576525 0.4058993674311857
1857.619206402134 0.4038299680867118
1858.6195398466155 0.40165613575155734
1859.619873291097 0.39923966268863337
1860.6202067355784 0.396501304122438
1861.62054018006 0.39342182517733154
1862.6208736245414 0.3900372336123412
1863.621207069023 0.38642928463080084
1864.6215405135044 0.3827122780672998
1865.621873957986 0.37901720686222595
1866.6222074024674 0.37547454586296464
1867.622540846949 0.3721973539064588
1868.6228742914304 0.36926672682044026
1869.623207735912 0.366721713874157
1870.6235411803934 0.3645553523408615
1871.623874624875 0.36271744625364055
1872.6242080693564 0.36112338245786935
1873.624541513838 0.3596671084921529
1874.6248749583194 0.3582357994822797
1875.625208402801 0.3567238342436207
1876.6255418472824 0.3550442984823994
1877.625875291764 0.3531370117323691
1878.6262087362454 0.3509727636609711
1879.6265421807268 0.3485539185292397
1880.6268756252084 0.3459118082500473
1881.6272090696898 0.3431014582462514
1882.6275425141714 0.34019426250795326
1883.6278759586528 0.3372693094214033
1884.6282094031344 0.33440418291609275
1885.6285428476158 0.33166620081030884
1886.6288762920974 0.3291051348282721
1887.6292097365788 0.32674839283712864
1888.6295431810604 0.3245993657196171
1889.6298766255418 0.3226391582563224
1890.6302100700234 0.3208313435171537
1891.6305435145048 0.3191288729106837
1892.6308769589864 0.31748198760811663
1893.6312104034678 0.315845966484827
1894.6315438479494 0.31418775821119066
1895.6318772924308 0.31249086509855367
1896.6322107369124 0.31075815981109406
1897.6325441813938 0.3090125543582073
1898.6328776258754 0.3072955903217274
1899.6332110703568 0.3056641085936066
1900.6335445148384 0.30418523568011224
1901.6338779593198 0.3029300407535601
1902.6342114038014 0.30196639784738
1903.6345448482828 0.3013518080958765
1904.6348782927641 0.3011271163380833
1905.6352117372458 0.30131207727375575
1906.6355451817271 0.3019034994591375
1907.6358786262088 0.3028762347788586
1908.6362120706901 0.30418672656046075
1909.6365455151717 0.30577838064381196
1910.6368789596531 0.3075878249376663
1911.6372124041347 0.30955119023326333
1912.6375458486161 0.3116097823999247
1913.6378792930977 0.31371479162920685
1914.6382127375791 0.31583089948783427
1915.6385461820607 0.3179387598723229
1916.6388796265421 0.32003635483669324
1917.6392130710237 0.32213919556678317
1918.6395465155051 0.3242792948130237
1919.6398799599867 0.3265028201829521
1920.640213404468 0.3288663810816579
1921.6405468489497 0.331432025573449
1922.640880293431 0.3342612233928549
1923.6412137379127 0.3374083508897773
1924.641547182394 0.3409144026597665
1925.6418806268757 0.34480174858465507
1926.642214071357 0.34907067250693524
1927.6425475158387 0.35369816806113735
1928.64288096032 0.3586390964938624
1929.6432144048017 0.36382944001700024
1930.643547849283 0.36919111158609885
1931.6438812937645 0.3746376562550813
1932.644214738246 0.3800801899899902
1933.6445481827275 0.3854330215292757
1934.644881627209 0.39061853757799203
1935.6452150716905 0.39557106220051574
1936.645548516172 0.4002395099478408
1937.6458819606535 0.40458873846098575
1938.646215405135 0.4085995788042342
1939.6465488496165 0.4122675915524079
1940.646882294098 0.41560067190118644
1941.6472157385795 0.418615710375914
1942.647549183061 0.42133460266806866
1943.6478826275425 0.4237799813912788
1944.648216072024 0.4259710977438377
1945.6485495165055 0.427920294728781
1946.648882960987 0.42963047268801247
1947.6492164054685 0.4310938493419458
1948.64954984995 0.43229217021833166
1949.6498832944314 0.4331983531619834
1950.650216738913 0.43377938084482154
1951.6505501833944 0.4340001147204351
1952.650883627876 0.43382761111430523
1953.6512170723574 0.43323548161364517
1954.651550516839 0.43220785114900195
1955.6518839613204 0.4307425169010797
1956.6522174058018 0.4288529866780323
1957.6525508502834 0.4265691667665422
1958.6528842947648 0.4239365715794966
1959.6532177392464 0.4210140406959745
1960.6535511837278 0.417870075637261
1961.6538846282094 0.4145780498880558
1962.6542180726908 0.41121069552279976
1963.6545515171724 0.40783441141556476
1964.6548849616538 0.4045040419819397
1965.6552184061354 0.40125880462919206
1966.6555518506168 0.39811996595777777
1967.6558852950984 0.39509066949427096
1968.6562187395798 0.392158023086977
1969.6565521840614 0.38929721719500054
1970.6568856285428 0.3864771383475485
1971.6572190730244 0.38366672840290655
1972.6575525175058 0.3808412525534578
1973.6578859619874 0.37798767287231727
1974.6582194064688 0.375108448815501
1975.6585528509504 0.37222326431870284
1976.6588862954318 0.36936838733697314
1977.6592197399134 0.3665935957390938
1978.6595531843948 0.36395686196377963
1979.6598866288764 0.36151728497857066
1980.6602200733578 0.35932707555160015
1981.6605535178394 0.35742368218143994
1982.6608869623208 0.35582329393635015
1983.6612204068022 0.35451687226270356
1984.6615538512838 0.35346950079125994
1985.6618872957652 0.35262325881549483
1986.6622207402468 0.3519031793477939
1987.6625541847282 0.3512253374288207
1988.6628876292098 0.35050585972775894
1989.6632210736911 0.34966967032368923
1990.6635545181728 0.34865800950497516
1991.6638879626541 0.3474340636805108
1992.6642214071358 0.3459863269697132
1993.6645548516171 0.34432953049250015
1994.6648882960988 0.34250312445027054
1995.6652217405801 0.34056741384882333
1996.6655551850617 0.3385975772648456
1997.6658886295431 0.3366759796115831
1998.6662220740247 0.33488343844319257
1999.6665555185061 0.33329038616417284
2000.6668889629877 0.33194909797809413
2001.6672224074691 0.33088820062392227
2002.6675558519507 0.33011043469008206
2003.6678892964321 0.3295941061000421
2004.6682227409137 0.3292979585913001
2005.6685561853951 0.32916854769982273
2006.6688896298767 0.3291487970258734
2007.6692230743581 0.32918635027271476
2008.6695565188397 0.32924054247841084
2009.669889963321 0.3292871705709844
2010.6702234078025 0.3293206234726654
2011.670556852284 0.3293532686812895
2012.6708902967655 0.32941227790530636
2013.671223741247 0.329534332165704
2014.6715571857285 0.32975889479864057
2015.67189063021 0.33012096438267785
2016.6722240746915 0.3306443643302276
2017.672557519173 0.33133661719186824
2018.6728909636545 0.33218623754152343
2019.673224408136 0.3331628714872073
2020.6735578526175 0.3342202060218459
2021.673891297099 0.33530110481442277
2022.6742247415805 0.33634411730511304
2023.674558186062 0.33729040460543935
2024.6748916305435 0.338090201213622
2025.675225075025 0.3387081127746885
2026.6755585195065 0.33912676127550756
2027.675891963988 0.339348481326041
2028.6762254084695 0.3393949306788929
2029.676558852951 0.3393046183739643
2030.6768922974325 0.33912850121291804
2031.677225741914 0.3389239766962006
2032.6775591863955 0.3387478119929899
2033.677892630877 0.3386487663331974
2034.6782260753585 0.3386608272540624
2035.6785595198398 0.33879801147804606
2036.6788929643214 0.3390515204114532
2037.6792264088028 0.33938968961241867
2038.6795598532844 0.33976070862569685
2039.6798932977658 0.3400976402762623
2040.6802267422474 0.3403249577817993
2041.6805601867288 0.34036570493720536
2042.6808936312104 0.34014845421065
2043.6812270756918 0.33961342256235094
2044.6815605201734 0.3387173258166789
2045.6818939646548 0.3374367494562532
2046.6822274091364 0.33576995745129157
2047.6825608536178 0.33373714830088264
2048.682894298099 0.33137921217600097
2049.683227742581 0.32875506563264717
2050.6835611870624 0.3259376637906915
2051.683894631544 0.3230088366423962
2052.684228076025 0.3200531848389728
2053.684561520507 0.3171514086765962
2054.6848949649884 0.3143736183938927
2055.68522840947 0.3117733395803772
2056.685561853951 0.30938301070488455
2057.685895298433 0.307211691924181
2058.6862287429144 0.30524542650644626
2059.686562187396 0.30345025955846316
2060.686895631877 0.30177744550182173
2061.6872290763586 0.3001700167683484
2062.6875625208404 0.2985697448195114
2063.687895965322 0.29692360973428
2064.688229409803 0.2951891319886918
2065.6885628542846 0.29333820404486605
2066.6888962987664 0.29135930441788216
2067.689229743248 0.2892581414818443
2068.689563187729 0.2870568575173781
2069.6898966322105 0.28479194924469553
2070.6902300766924 0.2825110629780726
2071.6905635211738 0.2802688346686912
2072.690896965655 0.27812199580984126
2073.6912304101365 0.276124070173972
2074.6915638546184 0.27432013296344654
2075.6918972990998 0.27274224652652673
2076.692230743581 0.2714062465899277
2077.6925641880625 0.27031045064403364
2078.6928976325444 0.2694365687315671
2079.6932310770258 0.268752681128528
2080.693564521507 0.2682177472532492
2081.6938979659885 0.26778686680533426
2082.6942314104704 0.2674164909709862
2083.6945648549518 0.2670689402248992
2084.694898299433 0.26671582670866667
2085.6952317439145 0.2663402067091249
2086.6955651883964 0.2659374484661423
2087.6958986328777 0.26551488587737404
2088.696232077359 0.2650903639469763
2089.6965655218405 0.2646898024841331
2090.696898966322 0.26434394251667875
2091.6972324108037 0.26408451333875416
2092.697565855285 0.26394016334490744
2093.6978992997665 0.26393260466381524
2094.698232744248 0.2640734790409719
2095.6985661887297 0.26436240938239164
2096.698899633211 0.2647865375885547
2097.6992330776925 0.2653215966293527
2098.699566522174 0.26593429909524924
2099.6998999666557 0.2665856281805686
2100.700233411137 0.2672345377407611
2101.7005668556185 0.26784160119152206
2102.7009003001 0.2683722522732895
2103.7012337445817 0.26879938307817397
2104.701567189063 0.2691051694301198
2105.7019006335445 0.26928206581299624
2106.702234078026 0.2693329544986156
2107.7025675225077 0.2692704591095422
2108.702900966989 0.2691154572885637
2109.7032344114705 0.2688948645122574
2110.703567855952 0.26863882025686575
2111.7039013004337 0.2683774886549567
2112.704234744915 0.2681377759635884
2113.7045681893965 0.2679403408512337
2114.704901633878 0.26779729730457824
2115.7052350783592 0.2677109560790681
2116.705568522841 0.2676738132560058
2117.7059019673225 0.26766979907046073
2118.706235411804 0.26767659687034606
2119.7065688562852 0.26766868446969544
2120.706902300767 0.2676206720094592
2121.7072357452485 0.26751051441695006
2122.70756918973 0.2673222400726033
2123.707902634211 0.2670479284932282
2124.708236078693 0.2666887629133684
2125.7085695231744 0.26625506668736687
2126.708902967656 0.2657653073729472
2127.709236412137 0.26524412975496303
2128.709569856619 0.26471957045041616
2129.7099033011004 0.2642197159617631
2130.710236745582 0.2637691815101205
2131.710570190063 0.2633858794723508
2132.710903634545 0.263078571679231
2133.7112370790264 0.2628456238714755
2134.711570523508 0.26267519819910373
2135.711903967989 0.26254686874603034
2136.712237412471 0.26243439540849334
2137.7125708569524 0.26230921269550317
2138.712904301434 0.2621441195864922
2139.713237745915 0.2619166881884832
2140.7135711903966 0.2616120055882714
2141.7139046348784 0.26122448172078255
2142.71423807936 0.26075856636395534
2143.714571523841 0.26022831131912194
2144.7149049683226 0.2596557977166748
2145.7152384128044 0.25906854005955793
2146.715571857286 0.2584960922921855
2147.715905301767 0.25796621654212326
2148.7162387462486 0.2575011080419748
2149.7165721907304 0.25711425205890726
2150.716905635212 0.2568084650900002
2151.717239079693 0.2565755118896945
2152.7175725241746 0.25639741385778936
2153.7179059686564 0.2562492493718132
2154.718239413138 0.25610298942527737
2155.718572857619 0.25593177974720577
2156.7189063021005 0.255714081990831
2157.7192397465824 0.2554371794011307
2158.719573191064 0.25509967653049487
2159.719906635545 0.2547127325831134
2160.7202400800265 0.2542998495816758
2161.7205735245084 0.2538951074862008
2162.7209069689898 0.253539838812306
2163.721240413471 0.253277909516242
2164.7215738579525 0.25315003990431556
2165.721907302434 0.25318791666517904
2166.7222407469158 0.25340909360998143
2167.722574191397 0.25381369380076757
2168.7229076358785 0.254383613071905
2169.72324108036 0.2550843521454365
2170.7235745248418 0.25586899559944554
2171.723907969323 0.2566834553282925
2172.7242414138045 0.2574720166800803
2173.724574858286 0.2581824085883041
2174.7249083027677 0.2587699152166667
2175.725241747249 0.2592003218129927
2176.7255751917305 0.25945167590144586
2177.725908636212 0.25951494284015864
2178.7262420806937 0.2593936695576209
2179.726575525175 0.25910277490435907
2180.7269089696565 0.2586665858300722
2181.727242414138 0.2581162524919214
2182.7275758586197 0.2574867104678399
2183.727909303101 0.25681341334697805
2184.7282427475825 0.25612912229736573
2185.728576192064 0.2554610879653542
2186.7289096365457 0.25482896487091294
2187.729243081027 0.2542437346436941
2188.7295765255085 0.2537077768815097
2189.72990996999 0.2532160390764256
2190.7302434144717 0.25275806803756207
2191.730576858953 0.2523205269796748
2192.7309103034345 0.25188976845584593
2193.731243747916 0.2514540661696295
2194.7315771923973 0.251005205289098
2195.731910636879 0.25053925839887486
2196.7322440813605 0.25005650520867184
2197.732577525842 0.24956057289895725
2198.7329109703232 0.24905697421780296
2199.733244414805 0.24855129857271635
2200.7335778592865 0.24804736092860033
2201.733911303768 0.24754562402162306
2202.7342447482492 0.24704217163748865
2203.734578192731 0.2465284233064909
2204.7349116372125 0.2459916567845493
2205.735245081694 0.24541627039107783
2206.7355785261752 0.24478560339458486
2207.735911970657 0.2440840623601514
2208.7362454151385 0.24329928207197232
2209.73657885962 0.24242407261165244
2210.736912304101 0.24145795117377225
2211.737245748583 0.24040810917399413
2212.7375791930644 0.2392897089418418
2213.737912637546 0.23812543573686135
2214.738246082027 0.23694425598110377
2215.738579526509 0.2357793670857927
2216.7389129709904 0.2346653906828723
2217.739246415472 0.23363498068831176
2218.739579859953 0.23271519256117518
2219.7399133044346 0.23192415027168445
2220.7402467489164 0.2312686616351965
2221.740580193398 0.23074336253156008
2222.740913637879 0.23033167009531014
2223.7412470823606 0.23000837777045507
2224.7415805268424 0.2297433190985257
2225.741913971324 0.22950533397448744
2226.742247415805 0.2292658347210971
2227.7425808602866 0.22900150151940793
2228.7429143047684 0.22869590388147196
2229.74324774925 0.22834005334974242
2230.743581193731 0.227932015612836
2231.7439146382126 0.22747576682462267
2232.7442480826944 0.2269795021616467
2233.744581527176 0.22645362024954432
2234.744914971657 0.22590862501886194
2235.7452484161386 0.2253532009654354
2236.7455818606204 0.2247927120133864
2237.745915305102 0.22422833015801052
2238.746248749583 0.2236569103740828
2239.7465821940646 0.22307160496882475
2240.7469156385464 0.2224630839442853
2241.747249083028 0.22182113364688535
2242.747582527509 0.22113636781204785
2243.7479159719906 0.22040180495156247
2244.748249416472 0.21961412663266774
2245.748582860954 0.21877450768053833
2246.748916305435 0.2178889807258017
2247.7492497499165 0.21696835245018367
2248.749583194398 0.21602772520887248
2249.7499166388798 0.21508569901849037
2250.750250083361 0.21416334085144778
2251.7505835278425 0.2132830158313267
2252.750916972324 0.2124671808315122
2253.7512504168058 0.21173724333847022
2254.751583861287 0.2111125795923441
2255.7519173057685 0.21060977392071786
2256.75225075025 0.210242078512119
2257.7525841947318 0.21001901433265407
2258.752917639213 0.20994598711623066
2259.7532510836945 0.21002383428730034
2260.753584528176 0.21024835356148813
2261.7539179726577 0.21061000560149254
2262.754251417139 0.211094015893627
2263.7545848616205 0.21168099615272995
2264.754918306102 0.21234804894259465
2265.7552517505837 0.21307021575710586
2266.755585195065 0.2138221109454354
2267.7559186395465 0.21457961636714687
2268.756252084028 0.2153215478368001
2269.7565855285093 0.21603121987999097
2270.756918972991 0.21669782689183711
2271.7572524174725 0.2173175321788805
2272.757585861954 0.21789411953823243
2273.7579193064353 0.21843902650518504
2274.758252750917 0.21897056455100022
2275.7585861953985 0.21951217163426812
2276.75891963988 0.22008967292981835
2277.7592530843613 0.22072775986775744
2278.759586528843 0.22144618782527314
2279.7599199733245 0.2222564141835043
2280.760253417806 0.22315940356466335
2281.7605868622873 0.22414505894045952
2282.760920306769 0.22519330203693938
2283.7612537512505 0.2262764316552572
2284.761587195732 0.22736219345864248
2285.7619206402132 0.22841701747882928
2286.762254084695 0.22940902930422397
2287.7625875291765 0.2303106099444757
2288.762920973658 0.23110040385164407
2289.7632544181392 0.2317647402041106
2290.763587862621 0.2322984528879629
2291.7639213071025 0.23270508064058798
2292.764254751584 0.232996419548836
2293.7645881960652 0.23319140128651009
2294.764921640547 0.23331429598271552
2295.7652550850285 0.23339229973520892
2296.76558852951 0.23345266723491118
2297.765921973991 0.23351967706249324
2298.7662554184726 0.23361183492767745
2299.7665888629544 0.2337397740449158
2300.766922307436 0.23390525285965563
2301.767255751917 0.2341014685007078
2302.7675891963986 0.2343146474733386
2303.7679226408804 0.23452663033198345
2304.768256085362 0.2347180130856692
2305.768589529843 0.23487137413237
2306.7689229743246 0.2349741761450203
2307.7692564188064 0.23502103449835585
2308.769589863288 0.2350151403741898
2309.769923307769 0.23496869571792423
2310.7702567522506 0.23490226468657488
2311.7705901967324 0.23484299887145146
2312.770923641214 0.2348217871009237
2313.771257085695 0.234869541652857
2314.7715905301766 0.23501305332487077
2315.7719239746584 0.23527106360918376
2316.77225741914 0.2356513005747343
2317.772590863621 0.23614910436709707
2318.7729243081026 0.2367479221945745
2319.7732577525844 0.23742150438429585
2320.773591197066 0.23813726823678416
2321.773924641547 0.23886014336892017
2322.7742580860286 0.23955627453916886
2323.77459153051 0.24019614481060386
2324.774924974992 0.24075688715584032
2325.775258419473 0.2412237106835894
2326.7755918639546 0.2415904626574284
2327.775925308436 0.24185939434589868
2328.776258752918 0.2420402219339182
2329.776592197399 0.24214859427920013
2330.7769256418806 0.24220410971023887
2331.777259086362 0.24222806673145078
2332.777592530844 0.24224118036179992
2333.777925975325 0.24226152965178555
2334.7782594198065 0.2423030011558729
2335.778592864288 0.24237444102888217
2336.7789263087698 0.2424796233199259
2337.779259753251 0.2426180026613144
2338.7795931977325 0.24278607997787485
2339.779926642214 0.24297910569386866
2340.7802600866958 0.2431927987898692
2341.780593531177 0.2434247750851741
2342.7809269756585 0.24367544203939023
2343.78126042014 0.24394821224121116
2344.7815938646218 0.24424899789884028
2345.781927309103 0.24458506258342072
2346.7822607535845 0.24496341362192647
2347.782594198066 0.2453890048187524
2348.7829276425473 0.24586306636159927
2349.783261087029 0.2463818699099474
2350.7835945315105 0.2469361659902655
2351.783927975992 0.2475114103360373
2352.7842614204733 0.24808875525512109
2353.784594864955 0.2486466571446022
2354.7849283094365 0.249162869112095
2355.785261753918 0.24961655775494163
2356.7855951983993 0.2499902976836546
2357.785928642881 0.250271739170708
2358.7862620873625 0.25045479612254146
2359.786595531844 0.25054025220452075
2360.7869289763253 0.25053572889069525
2361.787262420807 0.25045500314728014
2362.7875958652885 0.250316710210165
2363.78792930977 0.25014252375964074
2364.7882627542513 0.24995497252730614
2365.788596198733 0.24977512178890324
2366.7889296432145 0.24962040372610922
2367.789263087696 0.24950289951708582
2368.7895965321773 0.2494283381460103
2369.789929976659 0.24939597663872326
2370.7902634211405 0.2493993802429424
2371.790596865622 0.24942796460882832
2372.7909303101032 0.24946903586973015
2373.791263754585 0.24950999697201692
2374.7915971990665 0.2495403860200988
2375.791930643548 0.2495534618752865
2376.7922640880292 0.24954713257104072
2377.7925975325106 0.2495241149767346
2378.7929309769925 0.24949130963557514
2379.793264421474 0.24945846995850418
2380.7935978659552 0.24943633846284297
2381.7939313104366 0.24943450797298292
2382.7942647549185 0.24945932786366562
2383.7945981994 0.24951219423791574
2384.7949316438812 0.24958852165683082
2385.7952650883626 0.24967759083590194
2386.7955985328445 0.24976332089496428
2387.795931977326 0.2498258620359898
2388.796265421807 0.24984378262772142
2389.7965988662886 0.24979655754215557
2390.7969323107704 0.24966705481605012
2391.797265755252 0.2494437502038797
2392.797599199733 0.2491224516709611
2393.7979326442146 0.2487073693760643
2394.7982660886964 0.2482114117158426
2395.798599533178 0.24765562607130745
2396.798932977659 0.24706774504896203
2397.7992664221406 0.24647986212701578
2398.7995998666224 0.24592536067123677
2399.799933311104 0.24543536122414342
2400.800266755585 0.24503511226779678
2401.8006002000666 0.24474087553366491
2402.800933644548 0.2445578759210974
2403.80126708903 0.2444797459448345
2404.801600533511 0.24448960791760083
2405.8019339779926 0.2445625927763636
2406.802267422474 0.2446693154736436
2407.802600866956 0.24477970024219123
2408.802934311437 0.24486658365343233
2409.8032677559186 0.24490866262469438
2410.8036012004 0.2448925229733197
2411.803934644882 0.2448136281628791
2412.804268089363 0.24467624968218932
2413.8046015338446 0.24449239015942575
2414.804934978326 0.24427981044154792
2415.805268422808 0.24405934326256207
2416.805601867289 0.2438517667466773
2417.8059353117706 0.2436746084967312
2418.806268756252 0.24353932191732822
2419.806602200734 0.24344927700336166
2420.806935645215 0.24339890727170962
2421.8072690896965 0.24337415930992956
2422.807602534178 0.24335415220487439
2423.8079359786598 0.24331374458659685
2424.808269423141 0.24322658652145177
2425.8086028676225 0.24306821961975775
2426.808936312104 0.2428188571889856
2427.8092697565853 0.24246558243258903
2428.809603201067 0.24200380620646852
2429.8099366455485 0.24143790429930875
2430.81027009003 0.24078100436766206
2431.8106035345113 0.24005392510986096
2432.810936978993 0.23928330309697454
2433.8112704234745 0.23849899584506484
2434.811603867956 0.23773093816708202
2435.8119373124373 0.2370057524348742
2436.812270756919 0.23634354562801596
2437.8126042014005 0.23575541125711674
2438.812937645882 0.23524212579080142
2439.8132710903633 0.2347943502015311
2440.813604534845 0.2343943495211801
2441.8139379793265 0.2340189267225662
2442.814271423808 0.2336430471212797
2443.8146048682893 0.23324356917871536
2444.814938312771 0.23280257997715756
2445.8152717572525 0.23230998743792508
2446.815605201734 0.2317651710412092
2447.8159386462153 0.23117759381152858
2448.816272090697 0.23056632515815337
2449.8166055351785 0.2299584424095375
2450.81693897966 0.22938631421447586
2451.8172724241413 0.228883874092923
2452.8176058686226 0.2284822022385446
2453.8179393131045 0.22820502350203298
2454.818272757586 0.22806497968912517
2455.8186062020673 0.22806155944086356
2456.8189396465486 0.22818124458451652
2457.8192730910305 0.22839983680972875
2458.819606535512 0.22868633847288325
2459.8199399799933 0.2290074536003726
2460.8202734244746 0.2293318294241931
2461.8206068689565 0.22963344522123624
2462.820940313438 0.2298938794443601
2463.8212737579192 0.23010342248571009
2464.8216072024006 0.23026112510159213
2465.8219406468825 0.23037391675051566
2466.822274091364 0.23045494361945315
2467.8226075358452 0.23052130097863638
2468.8229409803266 0.23059138549219954
2469.8232744248085 0.2306821631706912
2470.82360786929 0.23080670859565147
2471.8239413137712 0.23097237961154574
2472.8242747582526 0.23117991640568558
2473.8246082027345 0.23142359469016632
2474.824941647216 0.23169236056977494
2475.825275091697 0.23197169415012778
2476.8256085361786 0.23224584377453347
2477.8259419806604 0.23250006001222753
2478.826275425142 0.2327225179071063
2479.826608869623 0.23290570987522763
2480.8269423141046 0.2330471872526366
2481.827275758586 0.23314960949338057
2482.827609203068 0.2332201257756462
2483.827942647549 0.2332691720352785
2484.8282760920306 0.23330882477759105
2485.828609536512 0.23335091203938224
2486.828942980994 0.23340513191715406
2487.829276425475 0.2334774519938766
2488.8296098699566 0.23356903999744735
2489.829943314438 0.233675899209148
2490.83027675892 0.23378926313244633
2491.830610203401 0.233896672535972
2492.8309436478826 0.2339835497521217
2493.831277092364 0.23403502518829397
2494.831610536846 0.23403776463080672
2495.831943981327 0.2339815804388951
2496.8322774258086 0.23386066451434845
2497.83261087029 0.23367433780368188
2498.832944314772 0.23342726010347215
2499.833277759253 0.23312908401464788
2500.8336112037346 0.2327935732178417
2501.833944648216 0.232437245445811
2502.834278092698 0.2320776504029143
2503.834611537179 0.23173145192671094
2504.8349449816606 0.23141254151373636
2505.835278426142 0.23113044655407297
2506.8356118706233 0.2308892872350267
2507.835945315105 0.23068746618118569
2508.8362787595865 0.23051815141627696
2509.836612204068 0.2303704675561896
2510.8369456485493 0.23023118558922684
2511.837279093031 0.23008663235827442
2512.8376125375125 0.22992453679576752
2513.837945981994 0.2297355767302987
2514.8382794264753 0.22951446167088715
2515.838612870957 0.22926046022543248
2516.8389463154385 0.22897734364221312
2517.83927975992 0.22867276872320708
2518.8396132044013 0.2283571702072897
2519.839946648883 0.22804228139391872
2520.8402800933645 0.2277394537541144
2521.840613537846 0.22745799388997417
2522.8409469823273 0.2272037627637406
2523.841280426809 0.22697826800795354
2524.8416138712905 0.22677841404443722
2525.841947315772 0.22659696416982889
2526.8422807602533 0.2264236413617065
2527.842614204735 0.22624668682540222
2528.8429476492165 0.22605463490244482
2529.843281093698 0.22583805662095993
2530.8436145381793 0.2255910584525637
2531.8439479826607 0.22531237502290904
2532.8442814271425 0.22500594500042648
2533.844614871624 0.22468089919860362
2534.8449483161053 0.2243509222586161
2535.8452817605867 0.22403298679036593
2536.8456152050685 0.22374551795551026
2537.84594864955 0.2235061379597592
2538.8462820940313 0.2233292562457673
2539.8466155385127 0.2232238766895424
2540.8469489829945 0.22319203003631244
2541.847282427476 0.223228158866273
2542.8476158719573 0.2233195842777397
2543.8479493164386 0.2234479350640889
2544.8482827609205 0.22359122040900184
2545.848616205402 0.22372614559889115
2546.8489496498833 0.22383031031126113
2547.8492830943646 0.22388404145840737
2548.8496165388465 0.2238717369942964
2549.849949983328 0.223782693989657
2550.8502834278092 0.22361145199038523
2551.8506168722906 0.22335770802184352
2552.8509503167725 0.22302586584550763
2553.851283761254 0.22262428140477508
2554.8516172057352 0.22216426729619987
2555.8519506502166 0.2216589262288195
2556.852284094698 0.2211218979522419
2557.85261753918 0.22056612362217415
2558.8529509836612 0.22000274976621917
2559.8532844281426 0.2194403014486702
2560.853617872624 0.21888424090362643
2561.853951317106 0.21833698795799128
2562.854284761587 0.21779841499207095
2563.8546182060686 0.21726675502725235
2564.85495165055 0.21673979535172241
2565.855285095032 0.2162161864167062
2566.855618539513 0.21569668163954664
2567.8559519839946 0.21518513150131144
2568.856285428476 0.21468907193155073
2569.856618872958 0.21421976286870492
2570.856952317439 0.2137915519627752
2571.8572857619206 0.21342048427369936
2572.857619206402 0.213122190012007
2573.857952650884 0.21290928474965853
2574.858286095365 0.2127887726861501
2575.8586195398466 0.21276011963509056
2576.858952984328 0.21281458825281416
2577.85928642881 0.21293605667120985
2578.859619873291 0.21310305048018036
2579.8599533177726 0.21329138802991024
2580.860286762254 0.2134768158927834
2581.860620206736 0.21363721687603957
2582.860953651217 0.21375422917641995
2583.8612870956986 0.21381429728139692
2584.86162054018 0.21380925508282952
2585.8619539846613 0.21373654796861563
2586.862287429143 0.21359917088228664
2587.8626208736246 0.21340535850407563
2588.862954318106 0.21316802387340805
2589.8632877625873 0.21290390936376585
2590.863621207069 0.21263239742834203
2591.8639546515506 0.2123739433206925
2592.864288096032 0.21214815812551652
2593.8646215405133 0.21197169787955336
2594.864954984995 0.21185627640295196
2595.8652884294765 0.21180723456086975
2596.865621873958 0.21182306276635857
2597.8659553184393 0.21189604594144534
2598.866288762921 0.21201387102267893
2599.8666222074025 0.21216177952597845
2600.866955651884 0.21232478135447685
2601.8672890963653 0.2124895551255143
2602.867622540847 0.21264583894384076
2603.8679559853285 0.21278726544360688
2604.86828942981 0.21291167667362595
2605.8686228742913 0.21302097815323512
2606.868956318773 0.21312058661534566
2607.8692897632545 0.21321852036759853
2608.869623207736 0.2133241931030296
2609.8699566522173 0.21344700766966393
2610.8702900966987 0.21359489795820802
2611.8706235411805 0.2137730125644325
2612.870956985662 0.21398274392538147
2613.8712904301433 0.2142212609296117
2614.8716238746247 0.21448160682223902
2615.8719573191065 0.2147533103647395
2616.872290763588 0.21502336901489408
2617.8726242080693 0.21527742542597883
2618.8729576525507 0.2155009725843849
2619.8732910970325 0.21568046803615887
2620.873624541514 0.21580428949835034
2621.8739579859953 0.21586350609214444
2622.8742914304767 0.21585246532089317
2623.8746248749585 0.2157692067692602
2624.87495831944 0.21561571306076696
2625.8752917639213 0.21539800041514107
2626.8756252084027 0.21512603757111332
2627.8759586528845 0.21481346468093304
2628.876292097366 0.21447706595303528
2629.8766255418473 0.2141359378677326
2630.8769589863286 0.21381030128776843
2631.8772924308105 0.21351994875712454
2632.877625875292 0.21328241272905746
2633.8779593197733 0.213111079052139
2634.8782927642546 0.21301360248027895
2635.878626208736 0.2129910199185602
2636.878959653218 0.21303783334624063
2637.8792930976992 0.213143070634104
2638.8796265421806 0.2132920540079962
2639.879959986662 0.2134684522793837
2640.880293431144 0.2136562133757538
2641.8806268756252 0.21384111051339622
2642.8809603201066 0.21401179285116584
2643.881293764588 0.2141603454383779
2644.88162720907 0.21428241934601777
2645.8819606535512 0.21437700731323192
2646.8822940980326 0.21444593620048275
2647.882627542514 0.21449314238666195
2648.882960986996 0.21452379867636334
2649.883294431477 0.21454337241320498
2650.8836278759586 0.21455670957917128
2651.88396132044 0.21456725006287614
2652.884294764922 0.2145764755566522
2653.884628209403 0.21458366772265455
2654.8849616538846 0.21458601167053276
2655.885295098366 0.2145790277275392
2656.885628542848 0.2145572665764021
2657.885961987329 0.21451517073068044
2658.8862954318106 0.21444799366767564
2659.886628876292 0.214352673516148
2660.8869623207734 0.2142285728742497
2661.887295765255 0.21407801151181496
2662.8876292097366 0.21390652887256906
2663.887962654218 0.21372281799070883
2664.8882960986994 0.21353827720601526
2665.888629543181 0.21336614241036164
2666.8889629876626 0.21322020560623134
2667.889296432144 0.2131132064097725
2668.8896298766253 0.213055095025194
2669.889963321107 0.21305147082130232
2670.8902967655886 0.21310253799949883
2671.89063021007 0.21320283913356916
2672.8909636545513 0.21334183860155567
2673.891297099033 0.21350521089837815
2674.8916305435146 0.21367654218650567
2675.891963987996 0.21383912634081376
2676.8922974324773 0.21397760663141305
2677.892630876959 0.21407932071128258
2678.8929643214406 0.21413529773342163
2679.893297765922 0.21414090958400114
2680.8936312104033 0.21409619494222318
2681.893964654885 0.2140058672241659
2682.8942980993666 0.2138789987277885
2683.894631543848 0.21372835568266027
2684.8949649883293 0.21356935520985026
2685.895298432811 0.21341864001028768
2686.8956318772925 0.2132923326242217
2687.895965321774 0.2132041376500218
2688.8962987662553 0.21316357810197029
2689.8966322107367 0.21317472032429863
2690.8969656552185 0.21323569635236594
2691.8972990997 0.21333915830725808
2692.8976325441813 0.21347356114717025
2693.8979659886627 0.21362497766586164
2694.8982994331445 0.21377908019462277
2695.898632877626 0.21392297491878043
2696.8989663221073 0.21404668669825372
2697.8992997665887 0.21414419979015387
2698.8996332110705 0.21421402826721722
2699.899966655552 0.2142593170875101
2700.9003001000333 0.21428747712213736
2701.9006335445147 0.2143093572113957
2702.9009669889965 0.2143379746160224
2703.901300433478 0.21438687687577795
2704.9016338779593 0.2144682935103841
2705.9019673224407 0.21459133196425198
2706.9023007669225 0.2147605318368044
2707.902634211404 0.21497506519821005
2708.9029676558853 0.215228743106608
2709.9033011003667 0.21551080047761978
2710.9036345448485 0.21580726153029337
2711.90396798933 0.21610260071065315
2712.9043014338113 0.21638142256860549
2713.9046348782927 0.21662995532930648
2714.904968322774 0.21683723971411692
2715.905301767256 0.21699596383373015
2716.9056352117373 0.21710293553387927
2717.9059686562186 0.21715919977109432
2718.9063021007 0.21716981110934927
2719.906635545182 0.21714327149882912
2720.9069689896633 0.21709065076608894
2721.9073024341446 0.21702442885672618
2722.907635878626 0.21695713770095731
2723.907969323108 0.21689993201479638
2724.9083027675892 0.21686126760104324
2725.9086362120706 0.21684588959678036
2726.908969656552 0.216854309617325
2727.909303101034 0.2168828735104356
2728.9096365455152 0.21692440896054965
2729.9099699899966 0.2169693317362715
2730.910303434478 0.21700701720062265
2731.91063687896 0.21702722594421442
2732.9109703234412 0.21702140049449667
2733.9113037679226 0.21698370110829113
2734.911637212404 0.21691170020997172
2735.911970656886 0.21680669429479085
2736.912304101367 0.21667361735768695
2737.9126375458486 0.21652055734243125
2738.91297099033 0.21635789670020492
2739.9133044348114 0.21619712959163911
2740.913637879293 0.21604945643384188
2741.9139713237746 0.2159243161848425
2742.914304768256 0.21582806929188658
2743.9146382127374 0.21576306113164212
2744.914971657219 0.21572725285707203
2745.9153051017006 0.2157145026744531
2746.915638546182 0.21571544587562463
2747.9159719906634 0.2157188046148372
2748.916305435145 0.215712896995201
2749.9166388796266 0.21568711822461067
2750.916972324108 0.21563321480873188
2751.9173057685894 0.21554623555991934
2752.917639213071 0.21542509684062938
2753.9179726575526 0.21527273424654028
2754.918306102034 0.21509583173492858
2755.9186395465154 0.21490413249611964
2756.918972990997 0.21470935704370936
2757.9193064354786 0.21452379480959183
2758.91963987996 0.21435869985698763
2759.9199733244413 0.21422269757331752
2760.920306768923 0.214120466721775
2761.9206402134046 0.21405195974519053
2762.920973657886 0.2140123387502087
2763.9213071023673 0.21399265081851715
2764.921640546849 0.21398110081933946
2765.9219739913306 0.2139646676799951
2766.922307435812 0.21393078408734184
2767.9226408802933 0.21386884688003752
2768.9229743247747 0.21377140573823633
2769.9233077692566 0.21363495264263171
2770.923641213738 0.21346028379096427
2771.9239746582193 0.21325242793392624
2772.9243081027007 0.2130201409537013
2773.9246415471825 0.21277497187307018
2774.924974991664 0.2125299277004094
2775.9253084361453 0.21229781783081542
2776.9256418806267 0.21208944540789126
2777.9259753251085 0.21191191150493557
2778.92630876959 0.21176735893745258
2779.9266422140713 0.21165244916221443
2780.9269756585527 0.21155871702604037
2781.9273091030345 0.21147373128563007
2782.927642547516 0.21138279949091837
2783.9279759919973 0.2112708731722999
2784.9283094364787 0.2111243452079671
2785.9286428809605 0.21093253748303845
2786.928976325442 0.21068879064233306
2787.9293097699233 0.21039114852265778
2788.9296432144047 0.2100426669261527
2789.9299766588865 0.2096513764712203
2790.930310103368 0.20922990344166278
2791.9306435478493 0.20879471146496653
2792.9309769923307 0.20836488522796454
2793.931310436812 0.20796036572307186
2794.931643881294 0.20759961966268178
2795.9319773257753 0.2072969431087365
2796.9323107702567 0.20705994491357438
2797.932644214738 0.20688803566963943
2798.93297765922 0.2067726444839171
2799.9333111037013 0.20669928193263212
2800.9336445481827 0.20665081332892293
2801.933977992664 0.20661093953780785
2802.934311437146 0.2065670680122321
2803.9346448816273 0.206512198691925
2804.9349783261086 0.20644578974304373
2805.93531177059 0.20637367771126114
2806.935645215072 0.20630707747008575
2807.9359786595533 0.20626062609533388
2808.9363121040346 0.20624951274098494
2809.936645548516 0.2062860456990382
2810.936978992998 0.206376451944696
2811.9373124374792 0.2065189305264489
2812.9376458819606 0.20670363875370737
2813.937979326442 0.20691449463368428
2814.938312770924 0.2071320087317772
2815.9386462154052 0.20733624196725445
2816.9389796598866 0.20750931330280828
2817.939313104368 0.2076372821633977
2818.9396465488494 0.2077114732612864
2819.9399799933312 0.20772937810675327
2820.9403134378126 0.20769522553960473
2821.940646882294 0.20762021656542734
2822.9409803267754 0.20752228671620798
2823.9413137712572 0.20742510864653038
2824.9416472157386 0.20735594708722657
2825.94198066022 0.20734209717031732
2826.9423141047014 0.2074061810298643
2827.942647549183 0.2075614771845076
2828.9429809936646 0.20780905112461476
2829.943314438146 0.20813792394467504
2830.9436478826274 0.20852801967232057
2831.943981327109 0.20895442175149115
2832.9443147715906 0.2093914092593373
2833.944648216072 0.2098154664333517
2834.9449816605534 0.21020716724233662
2835.945315105035 0.21055217038554008
2836.9456485495166 0.21084159618623205
2837.945981993998 0.21107197386466214
2838.9463154384794 0.21124485597221584
2839.946648882961 0.21136613520656253
2840.9469823274426 0.2114450733444913
2841.947315771924 0.21149306060429443
2842.9476492164054 0.21152216339089244
2843.9479826608867 0.2115435815560371
2844.9483161053686 0.2115662043589468
2845.94864954985 0.21159549604836309
2846.9489829943313 0.21163292469725078
2847.9493164388127 0.21167605887296803
2848.9496498832946 0.21171931914257017
2849.949983327776 0.2117552365914262
2850.9503167722573 0.21177598737218375
2851.9506502167387 0.21177495865660095
2852.9509836612206 0.21174813981650223
2853.951317105702 0.21169518894683242
2854.9516505501833 0.21162007007126862
2855.9519839946647 0.21153117910800598
2856.9523174391466 0.21144088478809195
2857.952650883628 0.21136442869423763
2858.9529843281093 0.21131819107864025
2859.9533177725907 0.2113174636635147
2860.9536512170725 0.2113740647613644
2861.953984661554 0.21149430383705517
2862.9543181060353 0.21167782309132477
2863.9546515505167 0.21191763530133914
2864.9549849949985 0.21220131222868727
2865.95531843948 0.21251294895241313
2866.9556518839613 0.21283539558327552
2867.9559853284427 0.21315231993110897
2868.9563187729245 0.21344983851093607
2869.956652217406 0.21371761759634245
2870.9569856618873 0.21394944845929206
2871.9573191063687 0.21414334396844922
2872.95765255085 0.2143012131371601
2873.957985995332 0.21442817150567864
2874.9583194398133 0.2145315548203423
2875.9586528842947 0.21461972761191814
2876.958986328776 0.21470081354065
2877.959319773258 0.2147815082926971
2878.9596532177393 0.21486615002448567
2879.9599866622207 0.21495620025359607
2880.960320106702 0.2150502249472984
2881.960653551184 0.21514437446542856
2882.9609869956653 0.21523326861239114
2883.9613204401467 0.21531112617617792
2884.961653884628 0.21537295078849214
2885.96198732911 0.21541559349435305
2886.9623207735913 0.21543854308581567
2887.9626542180727 0.2154443336742508
2888.962987662554 0.21543849802007223
2889.963321107036 0.2154290368343686
2890.9636545515173 0.21542542652346605
2891.9639879959987 0.21543725734914682
2892.96432144048 0.21547267709879947
2893.964654884962 0.2155368914474085
2894.9649883294433 0.21563100656503967
2895.9653217739246 0.21575146090286754
2896.965655218406 0.21589017797406784
2897.9659886628874 0.21603541584568636
2898.9663221073693 0.21617314994333625
2899.9666555518506 0.21628874980708732
2900.966988996332 0.2163687078514554
2901.9673224408134 0.21640222606717907
2902.9676558852952 0.2163825299628899
2903.9679893297766 0.21630783038170387
2904.968322774258 0.21618188065306218
2905.9686562187394 0.21601407941389156
2906.9689896632212 0.21581905799039974
2907.9693231077026 0.21561568287952665
2908.969656552184 0.21542542438342252
2909.9699899966654 0.2152701222808417
2910.9703234411472 0.2151693366804848
2911.9706568856286 0.2151376807648337
2912.97099033011 0.21518269794134268
2913.9713237745914 0.21530383792486124
2914.971657219073 0.21549283716087939
2915.9719906635546 0.21573540552047737
2916.972324108036 0.21601376637145037
2917.9726575525174 0.21630945485401504
2918.972990996999 0.21660586004666396
2919.9733244414806 0.2168901900051123
2920.973657885962 0.21715472343254275
2921.9739913304434 0.21739732880853307
2922.9743247749248 0.2176212842300361
2923.9746582194066 0.21783445196079246
2924.974991663888 0.21804788568664257
2925.9753251083694 0.21827399778113943
2926.9756585528507 0.2185244898998547
2927.9759919973326 0.2188083301071922
2928.976325441814 0.21913010202392919
2929.9766588862954 0.21948901634901075
2930.9769923307767 0.21987875262539738
2931.9773257752586 0.22028812408506024
2932.97765921974 0.22070239450048532
2933.9779926642213 0.22110497822083905
2934.9783261087027 0.22147924025520135
2935.9786595531846 0.22181016173701645
2936.978992997666 0.22208571053959583
2937.9793264421473 0.22229782661016745
2938.9796598866287 0.22244298216118008
2939.9799933311106 0.2225223077459049
2940.980326775592 0.22254129376592982
2941.9806602200733 0.22250909267053573
2942.9809936645547 0.2224374684362684
2943.9813271090366 0.22233947192326103
2944.981660553518 0.22222796291335842
2945.9819939979993 0.222114144030077
2946.9823274424807 0.22200630277803884
2947.982660886962 0.22190895692275844
2948.982994331444 0.22182255257260777
2949.9833277759253 0.22174377635066775
2950.9836612204067 0.22166643409103645
2951.983994664888 0.2215827499626264
2952.98432810937 0.2214848783155337
2953.9846615538513 0.22136640547221614
2954.9849949983327 0.22122364164932837
2955.985328442814 0.2210565461156095
2956.985661887296 0.22086917506221312
2957.9859953317773 0.22066958396533504
2958.9863287762587 0.22046915754756205
2959.98666222074 0.220281391249186
2960.986995665222 0.22012021916262098
2961.9873291097033 0.21999807567670296
2962.9876625541847 0.21992397312732476
2963.987995998666 0.2199019361792243
2964.988329443148 0.21993011110663654
2965.9886628876293 0.22000074584739793
2966.9889963321107 0.22010104515304119
2967.989329776592 0.22021471503052503
2968.989663221074 0.22032389173670944
2969.9899966655553 0.2204111313168335
2970.9903301100367 0.22046119558556004
2971.990663554518 0.2204624641983716
2972.990996999 0.22040788984505377
2973.9913304434813 0.22029547463851465
2974.9916638879627 0.2201282794273523
2975.991997332444 0.21991399356142566
2976.9923307769254 0.2196641032333133
2977.9926642214073 0.21939271337624808
2978.9929976658887 0.2191151089290498
2979.99333111037 0.218846187124942
2980.9936645548514 0.21859894424833304
2981.9939979993333 0.21838323751145278
2982.9943314438146 0.21820503866748175
2983.994664888296 0.21806633160736508
2984.9949983327774 0.21796568579162368
2985.9953317772593 0.2178993935387848
2986.9956652217406 0.2178629386524737
2987.995998666222 0.21785250242324494
2988.9963321107034 0.21786621887518934
2989.9966655551852 0.21790494819049366
2990.9969989996666 0.21797242244286516
2991.997332444148 0.2180747161798485
2992.9976658886294 0.21821910181005238
2993.9979993331112 0.21841246294352776
2994.9983327775926 0.21865954236512783
2995.998666222074 0.21896136326348242
2996.9989996665554 0.21931414752787204
2997.9993331110372 0.21970895093000797
2998.9996665555186 0.22013207019854578
3000. 0.22056611077926122
