# Supplementary material for: Exact simulation of pigment-protein complexes unveils vibronic renormalization of electronic parameters in ultrafast spectroscopy
Source: Nat Commun. 2022 May 25;13:2912. doi: 10.1038/s41467-022-30565-4 (PMC9133012; doi:10.1038/s41467-022-30565-4)
Supplement: Supplementary file 3 — Source Data [file 41467_2022_30565_MOESM3_ESM.zip › Transient_GSB_Fig5e.txt]

# Time [fs] Transient of GSB signals (see Fig.5e)

0. 0.03273492973646633
2. 0.09426835112821975
4. 0.1437367190686439
6. 0.1738177495695301
8. 0.1802332507812676
10. 0.16333665101319034
12. 0.12912404137197311
14. 0.08829044892537087
16. 0.052918915661849364
18. 0.032275154391694094
20. 0.03005016167244623
22. 0.04424452893307346
24. 0.06903448444399413
26. 0.09717869184990274
28. 0.1220023097983369
30. 0.13875483916677714
32. 0.1454549003730513
34. 0.14319932919114237
36. 0.13572004940458257
38. 0.1280982452771068
40. 0.1250027392304299
42. 0.1291886232668078
44. 0.14086688232302877
46. 0.1580352928337513
48. 0.1774110355356188
50. 0.19550962383726433
52. 0.2095664222655155
54. 0.2181544032427597
56. 0.22141062244880894
58. 0.22081152778177784
60. 0.21853852530235324
62. 0.2166476975983209
64. 0.21637265352264262
66. 0.21783078180390097
68. 0.22020257919875072
70. 0.2222528506538579
72. 0.22296344410119748
74. 0.22204702415307487
76. 0.220165212278564
78. 0.218765953119354
80. 0.21958710625441957
82. 0.22401257115342976
84. 0.2325356288176002
86. 0.24452829900748746
88. 0.25837197400861267
90. 0.271870191893229
92. 0.2828038015149693
94. 0.289489544749122
96. 0.2912168191580742
98. 0.28844531694667347
100. 0.28267842703170865
102. 0.27601901268343504
104. 0.2705448558312248
106. 0.26772927197870755
108. 0.2681083363120683
110. 0.271274074462108
112. 0.27613668964720306
114. 0.28132210516862977
116. 0.2855664271716689
118. 0.2880055198311559
120. 0.28830519945965105
122. 0.2866252099700504
124. 0.2834568831054683
126. 0.2794111051990524
128. 0.2750428063535594
130. 0.2707715365040008
132. 0.26690593136726015
134. 0.26372869978550406
136. 0.26157180710110367
138. 0.2608188141578551
140. 0.2618081706039672
142. 0.2646618500428482
144. 0.26910610924544837
146. 0.27436606351897036
148. 0.2791973899819679
150. 0.28207741023361066
152. 0.2815308476028509
154. 0.27652284145031053
156. 0.26681690791172225
158. 0.25317775084356353
160. 0.23731839883843298
162. 0.22156261964881532
164. 0.2083000554426025
166. 0.19940183046754026
168. 0.195785363984017
170. 0.1972548853241499
172. 0.20263599639213267
174. 0.21012825756487444
176. 0.2177573289820042
178. 0.22381413328538405
180. 0.22719490593240896
182. 0.22758194883080002
184. 0.22543076149225752
186. 0.22176581776242008
188. 0.21783598181832503
190. 0.2147250991029703
192. 0.21303005798714067
194. 0.21269552502252098
196. 0.21304154621376453
198. 0.21296241549482592
200. 0.21123492536187188
202. 0.20685775138266918
204. 0.19934450429274547
206. 0.1889033563924135
208. 0.17645554477849595
210. 0.16347663532266338
212. 0.1516870746147539
214. 0.14266273665505574
216. 0.1374658211900298
218. 0.13639577375610049
220. 0.1389243383947901
222. 0.14382294638930337
224. 0.1494406632135853
226. 0.15406519455331333
228. 0.15629599356077983
230. 0.15536225946766846
232. 0.1513194511186631
234. 0.14506219040252763
236. 0.13811745091103628
238. 0.13224144140058092
240. 0.12892145437248337
242. 0.1289374151752901
244. 0.13212688673803427
246. 0.13742275964770495
248. 0.14313953852525718
250. 0.14742026817378123
252. 0.148734191613386
254. 0.14631437649583276
256. 0.14042540575331755
258. 0.13236313121967008
260. 0.12414150056887707
262. 0.11792693260995338
264. 0.11539703547383395
266. 0.11725041951668598
268. 0.12303357501527228
270. 0.13131658653704503
272. 0.14012781126496573
274. 0.1475041695182231
276. 0.15201800517438255
278. 0.15316207640138252
280. 0.1514922452645235
282. 0.14846322051165908
284. 0.145974091466053
286. 0.14575445552987837
288. 0.14880395506631086
290. 0.1550834147634997
292. 0.1635470251083576
294. 0.17247368356757112
296. 0.17997354129132817
298. 0.1845270693990348
300. 0.1854260739645293
302. 0.18300253812901085
304. 0.178562188706437
306. 0.17401255528237608
308. 0.17128681962118256
310. 0.17175956178210566
312. 0.1758603809536682
314. 0.18300229975129295
316. 0.19181202747013812
318. 0.20055446124562815
320. 0.2076146755081901
322. 0.21191549168776383
324. 0.21317526371076168
326. 0.21194133385412942
328. 0.209384034297433
330. 0.20690918833914626
332. 0.20571715887928632
334. 0.20645992635741284
336. 0.20910407960724872
338. 0.2130216655734582
340. 0.21725071616024516
342. 0.22082540566911724
344. 0.22307340226169317
346. 0.22380015603125994
348. 0.22331574506384683
350. 0.22230586874434588
352. 0.22159739304389997
354. 0.2219031410278967
356. 0.22363226087452767
358. 0.2268190167125755
360. 0.23117202704050552
362. 0.23620309411460477
364. 0.24137590707947654
366. 0.24622122364797466
368. 0.25038839170828825
370. 0.2536327934867483
372. 0.25576520118613333
374. 0.25660356942616297
376. 0.2559649913458556
378. 0.2537159309602413
380. 0.24986965829629784
382. 0.2446923603591751
384. 0.23876496623235854
386. 0.23295405968689428
388. 0.22827346453223238
390. 0.2256599609227211
392. 0.22572515508011806
394. 0.2285621273387282
396. 0.23367120719686943
398. 0.24003168530086288
400. 0.24630413297461518
402. 0.2511169784894043
404. 0.2533745872333525
406. 0.2525175384505976
408. 0.24866762769427844
410. 0.24260771650286056
412. 0.23558760083908584
414. 0.22900444608177653
416. 0.2240541174241262
418. 0.2214598156498178
420. 0.22134992188296448
422. 0.2232983743438794
424. 0.22648916933187446
426. 0.2299410289049372
428. 0.23272904260113172
430. 0.23415618580966063
432. 0.2338485454139283
434. 0.2317688318818073
436. 0.2281615058910143
438. 0.22345692748502902
440. 0.21816717266441216
442. 0.21280008763384894
444. 0.20780335682218343
446. 0.20353422705007684
448. 0.20024115648398008
450. 0.1980451181960476
452. 0.19691846822920803
454. 0.1966713831079246
456. 0.19696238374545072
458. 0.197346233480127
460. 0.19736045883705988
462. 0.19663574448647494
464. 0.1950016795490342
466. 0.19255326828233035
468. 0.1896490062328514
470. 0.18682895779678824
472. 0.1846672491664064
474. 0.1835986233416627
476. 0.18377206328181167
478. 0.18497900540503198
480. 0.18668124351704768
482. 0.18813378960568256
484. 0.1885714529035626
486. 0.1874110337722123
488. 0.18441552021350685
490. 0.17977331344368092
492. 0.1740657792311496
494. 0.1681288874133241
496. 0.162850115981598
498. 0.15896448814978273
500. 0.15691112956326125
502. 0.15678478568697665
504. 0.15837943354865847
506. 0.16129110468957664
508. 0.16503490756855282
510. 0.16913734457423044
512. 0.1731830664533436
514. 0.17681707502412616
516. 0.1797216741179877
518. 0.18159645885669223
520. 0.18216640282405058
522. 0.18122876669295304
524. 0.1787292949544347
526. 0.17483960780454053
528. 0.1699984893095864
530. 0.16488524662873533
532. 0.1603140419744869
534. 0.15706791541271845
536. 0.15571792041629326
538. 0.15648344803285058
540. 0.15917850312127052
542. 0.163260659321226
544. 0.16796744896261961
546. 0.1725009913752764
548. 0.1762110797740281
550. 0.17872931907729753
552. 0.18002033911434034
554. 0.18033902940620544
556. 0.180111335478939
558. 0.1797815743542259
560. 0.17968003232408047
562. 0.1799542182389599
564. 0.18057951528170854
566. 0.18143269384220717
568. 0.18238846521118546
570. 0.18339325063124243
572. 0.18448283257271744
574. 0.18573669166799936
576. 0.18719181525738024
578. 0.18876012160018926
580. 0.19019637605009587
582. 0.19114567764990054
584. 0.19126847293681995
586. 0.19040815425467641
588. 0.18874197734243287
590. 0.18684818318126148
592. 0.18563758843242262
594. 0.1861394926086786
596. 0.18919035254317965
598. 0.19512369045297132
600. 0.2035716479388353
602. 0.21345323301618993
604. 0.22316274279696696
606. 0.23091665118197802
608. 0.2351840368556507
610. 0.23510647348784533
612. 0.23079744492923307
614. 0.22340886183417752
616. 0.21489263334256145
618. 0.20748447236279116
620. 0.20306146728430666
622. 0.20259819269992255
624. 0.2059113639883192
626. 0.2117603648450373
628. 0.21824099846488915
630. 0.22333826856280115
632. 0.2254932410175114
634. 0.224051391930554
636. 0.2194732091083963
638. 0.21322095041879968
640. 0.20731966914667918
642. 0.2037164818454679
644. 0.20366141295805346
646. 0.20733116232083101
648. 0.21380800873622474
650. 0.2213832267669374
652. 0.22805986774552878
654. 0.23210600378277477
656. 0.23252385649242008
658. 0.2293193825745794
660. 0.22348529680709595
662. 0.2166766521887432
664. 0.2106663964146508
666. 0.20676961782770462
668. 0.20544840492043023
670. 0.20623021999475588
672. 0.2079416226861023
674. 0.20915220357499006
676. 0.2086776738808754
678. 0.20599333927901078
680. 0.20143621731265787
682. 0.19612400820016349
684. 0.19160165278236638
686. 0.18932765829906137
688. 0.1901835997025598
690. 0.19418206313485906
692. 0.20046120860049743
694. 0.20754238303395103
696. 0.21375002596537018
698. 0.21766858035723108
700. 0.2185193380785847
702. 0.21636002084927627
704. 0.21204373826516762
706. 0.20693606066338444
708. 0.20247379502469676
710. 0.19971746438970078
712. 0.19905540603112673
714. 0.20015166021273811
716. 0.20213138256471785
718. 0.20391874570441684
720. 0.20460882180696105
722. 0.20376030852464522
724. 0.20152494818586694
726. 0.19857602228499302
728. 0.195860027355988
730. 0.19425803411187098
732. 0.1942781253103999
734. 0.19588607295023538
736. 0.19852407852978482
738. 0.20129768855156047
740. 0.20325990594301374
742. 0.20370093964962244
744. 0.20235731833223922
746. 0.19947854173155627
748. 0.19573078737102387
750. 0.19197010359372899
752. 0.18896491486594127
754. 0.18716614373284277
756. 0.1866010277607307
758. 0.18691514634273498
760. 0.18753259064804234
762. 0.18786883132636434
764. 0.18752199465208663
766. 0.1863821864778124
768. 0.18462870006852233
770. 0.18262427556440347
772. 0.1807529808286052
774. 0.1792689777121511
776. 0.17821687209291703
778. 0.17745282264453816
780. 0.17675372541080012
782. 0.17596697427584584
784. 0.1751368274010496
786. 0.17454921260482484
788. 0.17466406432644566
790. 0.17594700839164104
792. 0.17865615091633777
794. 0.18266487901648468
796. 0.18739400952046692
798. 0.19188980543042744
800. 0.19503668826955733
802. 0.1958533234717179
804. 0.19379553996307894
806. 0.18897895855796926
808. 0.18224096074894508
810. 0.17499445991995205
812. 0.16888845575711806
814. 0.1653657346433081
816. 0.1652589307980784
818. 0.16855882688620782
820. 0.1744236923019789
822. 0.18141329475474127
824. 0.18786931446905264
826. 0.1923409954232389
828. 0.19395762966664157
830. 0.19266072793438171
832. 0.18922862647154887
834. 0.18506829379287904
836. 0.18181709164345738
838. 0.18086834258313594
840. 0.18296902512382104
842. 0.18801112788386398
844. 0.19506419703822833
846. 0.2026177458941266
848. 0.20895427153060864
850. 0.21256168732366718
852. 0.2124995772237403
854. 0.2086409333710395
856. 0.20172398851061704
858. 0.19318424471240445
860. 0.1848001347419469
862. 0.1782538657418965
864. 0.1747423737895247
866. 0.1747490103373518
868. 0.17801903370921496
870. 0.1837103705385845
872. 0.1906482259391959
874. 0.19760530410213964
876. 0.2035455230505344
878. 0.2077914273285501
880. 0.21009557264313589
882. 0.21061432311912656
884. 0.20980113184036964
886. 0.20825361435372217
888. 0.20655817787725417
890. 0.2051719710480891
892. 0.20436505266144897
894. 0.2042232786702926
896. 0.20469390599510445
898. 0.20564744612713007
900. 0.20693158442760912
902. 0.2084026633630557
904. 0.20993246130697704
906. 0.21139834783399114
908. 0.2126703276822571
910. 0.21360786493766906
912. 0.21407361000691633
914. 0.2139627526103927
916. 0.213238866419779
918. 0.21196254604591344
920. 0.21029944764837563
922. 0.2084996266198967
924. 0.20684890063820596
926. 0.20560265184495136
928. 0.20491969666036272
930. 0.20481580860042475
932. 0.20515215759758276
934. 0.2056646209599995
936. 0.20602862858419801
938. 0.2059442758439095
940. 0.20522039574479145
942. 0.20383546139697484
944. 0.2019578957436361
946. 0.19991789966884482
948. 0.1981353014747259
950. 0.19701993435960388
952. 0.196868980156551
954. 0.19778694657878595
956. 0.19964814024978395
958. 0.2021107736754507
960. 0.20467967504297863
962. 0.20680415847102704
964. 0.20799077128470222
966. 0.20790781425603502
968. 0.20645967167792248
970. 0.20381416795756607
972. 0.2003752836216596
974. 0.19670539046772073
976. 0.19341293535996198
978. 0.19102976426480564
980. 0.18990452068772987
982. 0.19013434684768876
984. 0.191548093190509
986. 0.19374318450031833
988. 0.19616796491618835
990. 0.19823356520386987
992. 0.1994346556199169
994. 0.19945663908697595
996. 0.19824780287657948
998. 0.19603923160500766
1000. 0.1933036650869195
1002. 0.1906568366556522
1004. 0.18871913003368418
1006. 0.1879676692794438
1008. 0.188614533702566
1010. 0.19054259395527437
1012. 0.1933170977725301
1014. 0.19627293670977883
1016. 0.19866010943862963
1018. 0.19981706302071592
1020. 0.19933440561720037
1022. 0.19717007247985197
1024. 0.1936827790093813
1026. 0.18956586948018284
1028. 0.18568855803979223
1030. 0.18288041242882216
1032. 0.1817166417347914
1034. 0.18236536127619316
1036. 0.18454029766419966
1038. 0.18757088252618268
1040. 0.19056962629552499
1042. 0.1926542415304668
1044. 0.19317163934043588
1046. 0.1918702805243419
1048. 0.18897534935350863
1050. 0.18514023375341565
1052. 0.18127923427964107
1054. 0.17832393522276288
1056. 0.17697417046549185
1058. 0.17751862834159265
1060. 0.17977599110411507
1062. 0.18316664117801879
1064. 0.1868860266938438
1066. 0.19012687659133273
1068. 0.1922907327975486
1070. 0.19313541806651857
1072. 0.19282070838709905
1074. 0.19183924953677156
1076. 0.19085175977604446
1078. 0.1904763974886799
1080. 0.19109858938376342
1082. 0.19276024564191235
1084. 0.1951586089924214
1086. 0.19774824466128252
1088. 0.19990967284876338
1090. 0.20113279327437245
1092. 0.20116275565943725
1094. 0.20006754875055502
1096. 0.19820816002989936
1098. 0.19612075923737834
1100. 0.19434885562146811
1102. 0.19328081706380296
1104. 0.1930457630105012
1106. 0.19349886209876738
1108. 0.19429530921623178
1110. 0.195023789395404
1112. 0.19535399557093097
1114. 0.1951511974958692
1116. 0.1945223132676373
1118. 0.19377923954846155
1120. 0.19333148445102372
1122. 0.1935437435118254
1124. 0.19460605256991667
1126. 0.19645915530368327
1128. 0.19879787310852226
1130. 0.20114925230613256
1132. 0.20299995546086264
1134. 0.2039348145664794
1136. 0.20374703569167274
1138. 0.2024891704742559
1140. 0.2004508709935407
1142. 0.198071363117475
1144. 0.1958153307352222
1146. 0.19405252773927478
1148. 0.1929784378659265
1150. 0.19259671029624637
1152. 0.1927613034435555
1154. 0.19325663861598413
1156. 0.19388410530015837
1158. 0.19452473840190324
1160. 0.1951588599293009
1162. 0.19583993388188733
1164. 0.1966366493521091
1166. 0.19756877319795305
1168. 0.19856436319808857
1170. 0.1994576515953169
1172. 0.20003153116630681
1174. 0.20009188439573092
1176. 0.1995486927724201
1178. 0.19847472046003614
1180. 0.19711794165478053
1182. 0.1958576996591098
1184. 0.19511310832061057
1186. 0.19522927341350452
1188. 0.19637585610319352
1190. 0.19848943237245542
1192. 0.20127729637902464
1194. 0.2042815687551619
1196. 0.20698555189651585
1198. 0.2089338290415446
1200. 0.20983507762808815
1202. 0.20962150151954448
1204. 0.20845009779314444
1206. 0.20664673553642293
1208. 0.20461044970732994
1210. 0.2027069990428987
1212. 0.20118286234563976
1214. 0.2001224012577395
1216. 0.19945551931851568
1218. 0.1990070731660341
1220. 0.19856813020952557
1222. 0.1979656224132262
1224. 0.19711074184639055
1226. 0.19601538680026223
1228. 0.19477701939187345
1230. 0.1935420426833591
1232. 0.19246321404484096
1234. 0.19166603181063122
1236. 0.19123304198519153
1238. 0.19120631015555387
1240. 0.1916005337831658
1242. 0.19241546244379928
1244. 0.19363776085733114
1246. 0.19522845735842023
1248. 0.1971002218594967
1250. 0.199095593719771
1252. 0.20097995758008286
1254. 0.20246013126969004
1256. 0.20323162624291544
1258. 0.20304748264118924
1260. 0.20179232416808968
1262. 0.19953992800698145
1264. 0.1965733021436499
1266. 0.19335381378230335
1268. 0.19043921389520987
1270. 0.18836604876363802
1272. 0.18752476743885607
1274. 0.18806075305053555
1276. 0.18982909396534334
1278. 0.1924169219893982
1280. 0.19522965679487864
1282. 0.1976220440233473
1284. 0.19904482836908344
1286. 0.19917408491953814
1288. 0.1979925072287896
1290. 0.19580060480838377
1292. 0.1931509182061791
1294. 0.19071794508214493
1296. 0.18913509552251123
1298. 0.18884062308361238
1300. 0.18997229550960829
1302. 0.1923361804322104
1304. 0.19545419480011778
1306. 0.19867560284901942
1308. 0.2013246398047782
1310. 0.20285102250270595
1312. 0.20295090088301118
1314. 0.20163158499751566
1316. 0.19920421364576427
1318. 0.19620438816197908
1320. 0.1932592355541277
1322. 0.19093485906064062
1324. 0.1896043698463435
1326. 0.18937045364779984
1328. 0.19005992813668268
1330. 0.19128743440991802
1332. 0.19256817682143917
1334. 0.1934495309290219
1336. 0.19362899574687908
1338. 0.1930302605246227
1340. 0.19181899717377332
1342. 0.1903543604832712
1344. 0.18908879666237932
1346. 0.18844325284642494
1348. 0.18869204215828864
1350. 0.18988830420011543
1352. 0.19184834423746489
1354. 0.1941961045559046
1356. 0.19645356979932607
1358. 0.1981530141265434
1360. 0.1989437202027449
1362. 0.19866840520420656
1364. 0.19739208794985202
1366. 0.19537760867808568
1368. 0.1930156785450051
1370. 0.1907297096108727
1372. 0.18888237209077705
1374. 0.18770887237482986
1376. 0.18729187514519796
1378. 0.18757885136633634
1380. 0.18842981409493267
1382. 0.1896760100990606
1384. 0.19116963806679133
1386. 0.19281017394207187
1388. 0.19454212771556387
1390. 0.1963291687054657
1392. 0.19811758979637853
1394. 0.19980561095771499
1396. 0.20123294086336524
1398. 0.20219805269973404
1400. 0.2025011120105248
1402. 0.2020014196432954
1404. 0.20067228019090233
1406. 0.19863515470895707
1408. 0.19615944121525833
1410. 0.1936234825472631
1412. 0.19144401498564872
1414. 0.18999148236235316
1416. 0.18951362911451483
1418. 0.19008751111341207
1420. 0.19161143284801951
1422. 0.19383673056712838
1424. 0.19642885069773722
1426. 0.19904072996059774
1428. 0.201380061894227
1430. 0.20325513580420423
1432. 0.20459035795445396
1434. 0.20541081067698747
1436. 0.20580343661924244
1438. 0.20586852284799861
1440. 0.20567722376559877
1442. 0.20524813409717163
1444. 0.2045492707444385
1446. 0.20352346624617343
1448. 0.2021277719347973
1450. 0.20037315577117018
1452. 0.19835066434406487
1454. 0.19623426812146483
1456. 0.19425770601389583
1458. 0.19267072835740723
1460. 0.19168663903068128
1462. 0.19143574479836753
1464. 0.19193734203313598
1466. 0.19309708293242364
1468. 0.19472916084444497
1470. 0.19659620045038417
1472. 0.19845579692646612
1474. 0.20010200076617557
1476. 0.20139245624198845
1478. 0.2022565446455538
1480. 0.20268553550485294
1482. 0.20271089952921836
1484. 0.20238004613640764
1486. 0.20173874275780954
1488. 0.20082625275518465
1490. 0.19968382682775673
1492. 0.19837143460612663
1494. 0.19698353806425864
1496. 0.19565385300276092
1498. 0.19454208218735866
1500. 0.19380196924638668
1502. 0.1935378126927015
1504. 0.19376293709486517
1506. 0.19437578184681295
1508. 0.19516588929595707
1510. 0.1958539463473904
1512. 0.1961596779055724
1514. 0.1958818736031746
1516. 0.19496875915089784
1518. 0.19355615408007623
1520. 0.1919565181359048
1522. 0.19059405825323347
1524. 0.18989735967644963
1526. 0.19017659692969013
1528. 0.19152093752087937
1530. 0.19374879974119588
1532. 0.19642955773421772
1534. 0.19897531647021338
1536. 0.20078224741438325
1538. 0.2013873899995566
1540. 0.20060067733988846
1542. 0.19857415825400523
1544. 0.1957823771918037
1546. 0.19291012423751955
1548. 0.19067237268497542
1550. 0.18961637471065612
1552. 0.189965752947343
1554. 0.19155485911419062
1556. 0.19387320926689858
1558. 0.19620676585623115
1560. 0.19783693214598955
1562. 0.19824449321324125
1564. 0.19726405205752756
1566. 0.1951439977299515
1568. 0.19248866678747853
1570. 0.19009221196746431
1572. 0.18870969790141795
1574. 0.18883522049505497
1576. 0.19055633027989005
1578. 0.19352770151000598
1580. 0.19706745605593584
1582. 0.20034393114541454
1584. 0.20259946225525385
1586. 0.2033517898793559
1588. 0.20251979226657424
1590. 0.20043733024285942
1592. 0.19774773060563514
1594. 0.19520802455946265
1596. 0.19346414695983516
1598. 0.19287004081240705
1600. 0.1934072349583452
1602. 0.19472432558891245
1604. 0.19627531613549018
1606. 0.19750739449650365
1608. 0.1980384227151699
1610. 0.1977706065716057
1612. 0.1969061883381358
1614. 0.19586049305102077
1616. 0.1951013479184725
1618. 0.1949706870016259
1620. 0.19555178480100938
1622. 0.19662912428285945
1624. 0.19775445004571351
1626. 0.19839651585739396
1628. 0.19812596126370868
1630. 0.19677624634706825
1632. 0.19452720102713109
1634. 0.1918786730533319
1636. 0.1895152882319472
1638. 0.1881011182716633
1640. 0.1880705574428175
1642. 0.18948528014464827
1644. 0.19200400740782542
1646. 0.1949730309803651
1648. 0.19760809577869512
1650. 0.19921423949501005
1652. 0.1993822251219963
1654. 0.19810630731669113
1656. 0.1957872083458736
1658. 0.1931156737110869
1660. 0.19086990310268045
1662. 0.1896907414268841
1664. 0.18990659927179535
1666. 0.19146037311096661
1668. 0.1939527883873655
1670. 0.19677837742943594
1672. 0.19930577615190406
1674. 0.20104735377131375
1676. 0.20177145962424928
1678. 0.2015295031602516
1680. 0.2005959778443923
1682. 0.19934693168000317
1684. 0.19812246241662237
1686. 0.19712271305176882
1688. 0.19637184751229594
1690. 0.19575692071430456
1692. 0.19512018746452398
1694. 0.19436479652981015
1696. 0.1935303315517793
1698. 0.19280643817312937
1700. 0.1924760589942552
1702. 0.1928072445818194
1704. 0.19393399137645076
1706. 0.19577282031129248
1708. 0.19800978184871296
1710. 0.2001676231890637
1712. 0.20173532217145423
1714. 0.20232131737209327
1716. 0.20178245342880863
1718. 0.2002846203060092
1720. 0.19826867428463757
1722. 0.19632438476369252
1724. 0.19500812862252445
1726. 0.19466364346260678
1728. 0.19530725844654936
1730. 0.1966173857123334
1732. 0.1980325303077578
1734. 0.19892764919965672
1736. 0.1988161135230818
1738. 0.19751715946209447
1740. 0.1952361977934045
1742. 0.19252738587170695
1744. 0.19014252049023367
1746. 0.1888091223272551
1748. 0.1890080905233825
1750. 0.1908232399854246
1752. 0.19390927824421994
1754. 0.19758400403688603
1756. 0.20101299081806878
1758. 0.20343254374019637
1760. 0.2043506753306121
1762. 0.2036726808829533
1764. 0.2017157388341677
1766. 0.19910577503602955
1768. 0.19658564860062247
1770. 0.19479471402794693
1772. 0.19409096055219002
1774. 0.19447090037472672
1776. 0.19560626755940716
1778. 0.19697722936556636
1780. 0.19805429348019243
1782. 0.1984713763165468
1784. 0.19813887459665874
1786. 0.19726416098814517
1788. 0.1962740524339023
1790. 0.19566405939168796
1792. 0.19582353306218778
1794. 0.19689422179387134
1796. 0.19870780384814
1798. 0.20082075623047932
1800. 0.20263406173356607
1802. 0.20356156563048883
1804. 0.20319931392358198
1806. 0.2014489915546103
1808. 0.19856027519764902
1810. 0.19507810607147436
1812. 0.19170797483878743
1814. 0.18913748743350312
1816. 0.1878658822352981
1818. 0.18808873366295345
1820. 0.1896650632865408
1822. 0.19216784248772567
1824. 0.1949968719785334
1826. 0.1975211882532283
1828. 0.1992165667528782
1830. 0.1997692848168293
1832. 0.1991271014528058
1834. 0.19749070035722657
1836. 0.19525213241456957
1838. 0.19289848302694554
1840. 0.19090567404979394
1842. 0.18964671428848012
1844. 0.18933145980079352
1846. 0.18998443465091241
1848. 0.1914576925016254
1850. 0.19346984873876796
1852. 0.19566069904821567
1854. 0.19765188523187924
1856. 0.19910596926928276
1858. 0.19977768106246657
1860. 0.19955168444074728
1862. 0.198461544403253
1864. 0.19668569289478519
1866. 0.19451889332543343
1868. 0.19232204867968652
1870. 0.190458252567201
1872. 0.18922709967268053
1874. 0.1888107895306231
1876. 0.18924359672756422
1878. 0.190411202432058
1880. 0.19207963391524804
1882. 0.19394702110870884
1884. 0.19570663328907253
1886. 0.19710758849213286
1888. 0.1980004532257735
1890. 0.1983584389571902
1892. 0.19827045148221054
1894. 0.19790878655331284
1896. 0.19748023446301477
1898. 0.19717307395462916
1900. 0.1971127637745114
1902. 0.1973360652182161
1904. 0.1977880099064451
1906. 0.19834034307620482
1908. 0.19882543738667938
1910. 0.19907708792407727
1912. 0.19896917937684247
1914. 0.19844455829537705
1916. 0.19752896654858323
1918. 0.19632803628363465
1920. 0.1950086009975102
1922. 0.19376844433508594
1924. 0.1928006144578276
1926. 0.1922592169010578
1928. 0.19223303050939103
1930. 0.1927315253847181
1932. 0.19368530491788397
1934. 0.1949601846621792
1936. 0.19638159513437028
1938. 0.19776419196998257
1940. 0.19894078013155644
1942. 0.19978507412662413
1944. 0.20022441992730966
1946. 0.2002411517588092
1948. 0.19986419413348272
1950. 0.19915502328773677
1952. 0.19819330290492387
1954. 0.1970668500297618
1956. 0.19586814701577857
1958. 0.19469619877552746
1960. 0.19365945025537812
1962. 0.19287408008151702
1964. 0.19245313472962827
1966. 0.1924855994411814
1968. 0.19300947333688828
1970. 0.19398729055873848
1972. 0.19529431768025818
1974. 0.19672771548895873
1976. 0.19803953488754888
1978. 0.1989890590668444
1980. 0.19940289395598368
1982. 0.19922651370086558
1984. 0.1985504345190363
1986. 0.19759885139907107
1988. 0.1966782228261486
1990. 0.19609582659465086
1992. 0.19606968288611717
1994. 0.19665676324943349
1996. 0.19772313396266128
1998. 0.1989682542972309
2000. 0.2
