# Supplementary material for: Exact simulation of pigment-protein complexes unveils vibronic renormalization of electronic parameters in ultrafast spectroscopy
Source: Nat Commun. 2022 May 25;13:2912. doi: 10.1038/s41467-022-30565-4 (PMC9133012; doi:10.1038/s41467-022-30565-4)
Supplement: Supplementary file 3 — Source Data [file 41467_2022_30565_MOESM3_ESM.zip › Transient_SE_Fig5e.txt]

# Time [fs] Transient of SE signals (see Fig.5e)

0. 0.7461021337991743
2. 0.953788601189421
4. 0.9837469056357941
6. 0.9330998756612829
8. 0.8593677886328518
10. 0.765597950148186
12. 0.638470520410707
14. 0.499459930462259
16. 0.4080627302947189
18. 0.4081250245260949
20. 0.48068340646042157
22. 0.5583138633666429
24. 0.5820158235865199
26. 0.5440058459260526
28. 0.4858827485721467
30. 0.4616380468485431
32. 0.4958646543965848
34. 0.5680246068246517
36. 0.6343196503979052
38. 0.6660893649799315
40. 0.66728564616809
42. 0.6577010053512667
44. 0.6471435771783366
46. 0.6305743721555837
48. 0.6046608098868761
50. 0.5827132079888263
52. 0.5897686041032866
54. 0.6409951881738377
56. 0.7234237706883687
58. 0.799485022887357
60. 0.831412470655123
62. 0.8060443689005042
64. 0.7404818135876339
66. 0.6685425714178275
68. 0.6228012644192867
70. 0.6232741122572573
72. 0.6720869367529811
74. 0.7505540723061047
76. 0.8220966389879821
78. 0.8475140714802392
80. 0.8088601714190148
82. 0.7246166944153724
84. 0.6409851308108425
86. 0.6035494275823486
88. 0.6302672990929785
90. 0.7043716739734439
92. 0.7891507351946841
94. 0.8514534206825759
96. 0.877252353256087
98. 0.8710202797028022
100. 0.8441907476881076
102. 0.8057565274532272
104. 0.7629071142919613
106. 0.7268961125782011
108. 0.7132857505156318
110. 0.732813170165409
112. 0.7804878481074814
114. 0.8337941552436464
116. 0.8637454537957269
118. 0.8522684433535757
120. 0.8041740434953742
122. 0.7452258351153082
124. 0.7071465039656977
126. 0.7092230731175854
128. 0.7481099350765071
130. 0.801413188958342
132. 0.8416235619458012
134. 0.8512132081761339
136. 0.8300911972315919
138. 0.7920611128606907
140. 0.7541055560512142
142. 0.7268285952499862
144. 0.7127272152713326
146. 0.7118750022715269
148. 0.7277586043156302
150. 0.7655622226577421
152. 0.8222936986414678
154. 0.8776387278311168
156. 0.8978857505342372
158. 0.8566775931546923
160. 0.7595300817550539
162. 0.6496635488520426
164. 0.5846675652274917
166. 0.5991786740157063
168. 0.6821306593713786
170. 0.7843469242585009
172. 0.848127507804332
174. 0.8381204398450908
176. 0.7576391254991822
178. 0.6458905793405139
180. 0.5595101847096504
182. 0.5457576817950373
184. 0.6179608748539204
186. 0.7455516818155982
188. 0.8664711756786948
190. 0.917746048501591
192. 0.8683399020437179
194. 0.7365423698320827
196. 0.5830777808492862
198. 0.4832479621331729
200. 0.4901363778708906
202. 0.6050952116418608
204. 0.7714847386841623
206. 0.899933507932936
208. 0.9163706465229174
210. 0.8057887756957985
212. 0.6221128162311544
214. 0.4561430954443396
216. 0.38387050112757376
218. 0.4293875790601536
220. 0.56116972066882
222. 0.7154756096473037
224. 0.8279030816759445
226. 0.8579373255129579
228. 0.8009157968909629
230. 0.6872744748142293
232. 0.5697167406738168
234. 0.500660464676442
236. 0.5079380976830034
238. 0.5814147291762584
240. 0.6793174716608941
242. 0.7509578280503022
244. 0.7622781680067908
246. 0.7107494865760586
248. 0.6243100926908004
250. 0.547110237280522
252. 0.5187105174482691
254. 0.5548006776007017
256. 0.638210347138022
258. 0.7266086211508324
260. 0.7748625291218807
262. 0.7593757593964721
264. 0.6890947298816045
266. 0.5977686940738374
268. 0.5253926887017988
270. 0.5011354295328317
272. 0.5343310345696454
274. 0.6131160673423226
276. 0.7085693424968234
278. 0.7840947894601267
280. 0.8096464350957177
282. 0.7760307430694999
284. 0.7006133189896775
286. 0.6190147670119314
288. 0.5671186492745357
290. 0.564671002784114
292. 0.609145734730395
294. 0.6802232600949398
296. 0.7496490991630782
298. 0.7915223005748068
300. 0.7908010355399431
302. 0.7488305746973557
304. 0.6836930109429147
306. 0.6233991221532579
308. 0.5936286021568064
310. 0.6061859937131387
312. 0.6545773841475743
314. 0.7184002399480677
316. 0.7731053633283014
318. 0.8000617974386253
320. 0.7932462315053949
322. 0.7607566987544286
324. 0.7207320653025487
326. 0.6929524780606187
328. 0.6896716131178422
330. 0.7103765081392092
332. 0.7432372482463647
334. 0.7718782465810436
336. 0.7832421666020679
338. 0.7728267111683238
340. 0.7459748250020471
342. 0.7155657037030884
344. 0.6968300058923846
346. 0.7005024304098524
348. 0.7269325046408828
350. 0.7647289822385853
352. 0.7958788092490904
354. 0.8051798482812522
356. 0.7884578114546058
358. 0.7545815592226892
360. 0.7204040634816433
362. 0.7020420462430599
364. 0.7074327260280162
366. 0.7336043213936723
368. 0.7692054877670503
370. 0.8003325549859098
372. 0.8165777528052901
374. 0.8146725108088595
376. 0.7986196805240532
378. 0.7769043355458275
380. 0.7584475690307658
382. 0.7491280620735586
384. 0.7501249411970038
386. 0.7583838914102233
388. 0.7685530302537781
390. 0.7752231250100696
392. 0.7745640838906589
394. 0.7652320191053613
396. 0.7489322322074693
398. 0.7307115810027914
400. 0.718294279007005
402. 0.7195644939001852
404. 0.7383195934931304
406. 0.7703070847613593
408. 0.8027877010960703
410. 0.8196203302054389
412. 0.8100151818087115
414. 0.7755070793170841
416. 0.7301092241398311
418. 0.6933177595421929
420. 0.6805073213426681
422. 0.6961818654463102
424. 0.732719284503742
426. 0.7739735542420406
428. 0.8016645277097817
430. 0.8024968445502599
432. 0.7739761814349853
434. 0.7265887919616711
436. 0.6804360326715642
438. 0.6565743307942941
440. 0.666555726239785
442. 0.7057032394926803
444. 0.7544240129897133
446. 0.787558824072528
448. 0.7870327237981942
450. 0.7510589393408547
452. 0.6951278648036257
454. 0.6445373946740994
456. 0.6224184140746052
458. 0.6389497041232163
460. 0.6864860910528324
462. 0.7426777446385058
464. 0.7804397081170845
466. 0.7806265147769208
468. 0.7415040956257073
470. 0.6799787565998969
472. 0.6235106096348948
474. 0.5968106511379111
476. 0.6103168108861315
478. 0.6560308398040343
480. 0.7119484751609456
482. 0.7522581344077053
484. 0.7586964917193438
486. 0.728630043430771
488. 0.6765793882992289
490. 0.6279246153705869
492. 0.6067872768316032
494. 0.6236431176032283
496. 0.6694674559575945
498. 0.7201726771182207
500. 0.7491177881543278
502. 0.7407077822638585
504. 0.6978375582529522
506. 0.6398600680364143
508. 0.5928754612174807
510. 0.5775387189230623
512. 0.6000774875290731
514. 0.6501921278388182
516. 0.7062199118741735
518. 0.7448821843062221
520. 0.7512883488523078
522. 0.7250570287919242
524. 0.6800824860828415
526. 0.6379827125208584
528. 0.6179586221895422
530. 0.6277418240330674
532. 0.6602329708999798
534. 0.697669859027741
536. 0.7209616024576031
538. 0.7189916083065694
540. 0.6932132141250403
542. 0.6560074305415804
544. 0.6245036343447435
546. 0.6130462840508121
548. 0.6272713157062421
550. 0.6618094944816137
552. 0.7024808936942087
554. 0.7323562365842141
556. 0.739321180362013
558. 0.721675096788459
560. 0.6888997608335482
562. 0.657084140970873
564. 0.6412618755499258
566. 0.6484467121419444
568. 0.6746779507596035
570. 0.7073304340403143
572. 0.7313876719768471
574. 0.7365287902642326
576. 0.7216353304836951
578. 0.6947864644711615
580. 0.6691016740274704
582. 0.6566124287206623
584. 0.662929297401641
586. 0.6849122557560691
588. 0.7122968384198453
590. 0.7325873047753153
592. 0.7369189221542901
594. 0.7239345090798615
596. 0.6998359554133237
598. 0.6751260866623808
600. 0.6602872051754411
602. 0.6624285786989507
604. 0.6834364878270152
606. 0.719147063563395
608. 0.7594654682306998
610. 0.7904087147704255
612. 0.7990007557490035
614. 0.7798022593378855
616. 0.7391283759265828
618. 0.6931099006256958
620. 0.6599478408348255
622. 0.6513122744681327
624. 0.6680689732548772
626. 0.7015819646741154
628. 0.7382395888518287
630. 0.7644632032926599
632. 0.7710061596781521
634. 0.7561773825229434
636. 0.7269666303958583
638. 0.6965685356810386
640. 0.6783800781921051
642. 0.6794470231961279
644. 0.6974029959657927
646. 0.7225620259668446
648. 0.7432951440712467
650. 0.7513909655502542
652. 0.745145679742087
654. 0.7295162408644833
656. 0.7135438159450327
658. 0.7058658192774153
660. 0.7101553619120234
662. 0.7230618020453657
664. 0.7362089033123342
666. 0.7411296020965584
668. 0.73398310308512
670. 0.7173877588621941
672. 0.6988741883466583
674. 0.6871754925764341
676. 0.6880341161989144
678. 0.7011452814559497
680. 0.7197466600993963
682. 0.7335986625587066
684. 0.7342290283695988
686. 0.7195100680085281
688. 0.6948345748298993
690. 0.6704877125052651
692. 0.6570985186488133
694. 0.6614431252598876
696. 0.6838309486036538
698. 0.7174659899929753
700. 0.7501421389856165
702. 0.7685050937483885
704. 0.7638928429485503
706. 0.7370040722568053
708. 0.6983450222827733
710. 0.6636739021155553
712. 0.6468532318254833
714. 0.6538675938816579
716. 0.6805502440002713
718. 0.7144614486702153
720. 0.7399569313449086
722. 0.7447420717535842
724. 0.725500987958104
726. 0.6898736251620736
728. 0.6532563064376675
730. 0.6316822494582011
732. 0.634483261778543
734. 0.6604380142565248
736. 0.6988023670677163
738. 0.7340909526863599
740. 0.7523384968226328
742. 0.7466195543953402
744. 0.7199420432683099
746. 0.6841419662564925
748. 0.6547216558427992
750. 0.643689371114397
752. 0.6539920592073598
754. 0.6785220103403932
756. 0.7040661518849604
758. 0.71787205084489
760. 0.7134894119441584
762. 0.6933614486682962
764. 0.6673218374109706
766. 0.6478400793115191
768. 0.6441457300006573
770. 0.6578923250902418
772. 0.6824016441352377
774. 0.7058449816289599
776. 0.7168146721377227
778. 0.7096593467368487
780. 0.6871502484247
782. 0.6592546475748537
784. 0.6384969329040769
786. 0.6340240628957469
788. 0.6473101510754912
790. 0.6717264595749053
792. 0.696102502164626
794. 0.7102201556873099
796. 0.7093938474720521
798. 0.696169663644983
800. 0.6787411740978333
802. 0.6669234992633445
804. 0.6672868054098643
806. 0.6795578594599058
808. 0.696350997233439
810. 0.706934156784054
812. 0.7032284715210685
814. 0.6844427415855159
816. 0.6575688561546629
818. 0.6338695956298454
820. 0.623820593494174
822. 0.633013641711894
824. 0.6601324014712582
826. 0.6970777733958884
828. 0.731239711604499
830. 0.7498736476195487
832. 0.7455334652847793
834. 0.7199882252187532
836. 0.6838976238013305
838. 0.65187135088362
840. 0.6357406235815262
842. 0.6399210742093764
844. 0.6608245520603112
846. 0.6895348027609546
848. 0.7157119410178822
850. 0.7311328203805281
852. 0.7321328014520072
854. 0.7205452882165714
856. 0.7027306189162429
858. 0.6867161218774513
860. 0.6785390505614844
862. 0.6797011507489152
864. 0.687137738236013
866. 0.6954718065404645
868. 0.6999820697122584
870. 0.6986857599987536
872. 0.692860215723499
874. 0.6861972986790641
876. 0.6831163038724867
878. 0.6867864215941601
880. 0.6974862907257068
882. 0.7120348530865797
884. 0.7248200818275679
886. 0.7302363775446233
888. 0.7254504976894259
890. 0.7120259073685936
892. 0.6954441227326371
894. 0.6826879622314181
896. 0.6790768791180012
898. 0.6858878996146084
900. 0.6998545866153549
902. 0.7147185944994247
904. 0.7240791799389006
906. 0.7242474706891404
908. 0.7158603852487408
910. 0.7035760858489757
912. 0.6939866781030326
914. 0.6926182606636803
916. 0.7012907463875361
918. 0.7170346662441061
920. 0.7331748364112004
922. 0.7422359928686206
924. 0.7393984666259705
926. 0.7248576284186208
928. 0.7039186790930371
930. 0.6847651728959065
932. 0.6749417899929432
934. 0.6781137774934917
936. 0.692459920771641
938. 0.711355198923377
940. 0.7261167398711732
942. 0.7297555123478832
944. 0.7201380070862837
946. 0.7010399902072867
948. 0.6804583749077276
950. 0.6669344112554771
952. 0.6657243038522138
954. 0.6766892378636185
956. 0.6947513645867829
958. 0.7124163774095731
960. 0.7230282745243553
962. 0.7233813531959203
964. 0.714789900953256
966. 0.7023196555435411
968. 0.6924657651613089
970. 0.6901330582004197
972. 0.6962145714169305
974. 0.7070219355875952
976. 0.7160377987495952
978. 0.7172112949362599
980. 0.7080915525915333
982. 0.6911677892054197
984. 0.6728014604008292
986. 0.660377993841812
988. 0.659047551318753
990. 0.6694444664409511
992. 0.687290732605477
994. 0.7050798876127681
996. 0.7152525037031465
998. 0.7135678656274483
1000. 0.7010876691603405
1002. 0.6836904052301505
1004. 0.669279659199778
1006. 0.6641313239066705
1008. 0.6702464817629241
1010. 0.6848619694967638
1012. 0.7020238694887602
1014. 0.7152267630781303
1016. 0.7199457219422015
1018. 0.7152007068251985
1020. 0.7037048840320428
1022. 0.6905440738052097
1024. 0.6808271056175766
1026. 0.6773008652882527
1028. 0.6791532244316059
1030. 0.6827251229665012
1032. 0.6837645722520411
1034. 0.6799333865280583
1036. 0.6721990252471942
1038. 0.6644633912536717
1040. 0.6616906630978444
1042. 0.6673960525173458
1044. 0.6815722274326403
1046. 0.7000505922524426
1048. 0.715855358080469
1050. 0.7222142033434943
1052. 0.7158491403823793
1054. 0.6987555290886246
1056. 0.6774287662083432
1058. 0.659991570805734
1060. 0.6527843236006958
1062. 0.6579883038138018
1064. 0.6730512975562828
1066. 0.6918488312126948
1068. 0.7070476833794761
1070. 0.7129077966127334
1072. 0.7120616667854902
1074. 0.6827265474361396
1076. 0.6778439815201579
1078. 0.6665993959291886
1080. 0.6646938625944016
1082. 0.6726984695958917
1084. 0.6872135215703074
1086. 0.7025317321530908
1088. 0.7130201142968433
1090. 0.7152825525016032
1092. 0.7093655575152564
1094. 0.6985864676367038
1096. 0.6880179301344208
1098. 0.6822320423307429
1100. 0.6833221337133513
1102. 0.6901331308051121
1104. 0.6990099999582354
1106. 0.7056081079303138
1108. 0.7068675901820434
1110. 0.7022962838118021
1112. 0.6940759525695123
1114. 0.685989950020952
1116. 0.6816401596172168
1118. 0.6827565097177557
1120. 0.6884174042550947
1122. 0.6955820239385313
1124. 0.7006563452132546
1126. 0.7012829224002435
1128. 0.6974789433799928
1130. 0.6826251732674613
1132. 0.6873300228200716
1134. 0.6877166631819946
1136. 0.6938006888687267
1138. 0.7038009564336909
1140. 0.7137645161387199
1142. 0.7193359131764866
1144. 0.7124018391679365
1146. 0.7096264042074442
1148. 0.6979376730745146
1150. 0.6874469319539904
1152. 0.6821452959817751
1154. 0.683615247165932
1156. 0.6904274947457184
1158. 0.6988845964357064
1160. 0.7047493949463812
1162. 0.7051780554297793
1164. 0.6999957388493894
1166. 0.6917591654441472
1168. 0.6846028801701722
1170. 0.6823901592102735
1172. 0.6869555905618396
1174. 0.6971717056218175
1176. 0.7092611307954545
1178. 0.7183015585080829
1180. 0.7203503308701414
1182. 0.7142554768632008
1184. 0.702273414247534
1186. 0.6891586237401709
1188. 0.6801573566456596
1190. 0.6788535919863055
1192. 0.6857920554071056
1194. 0.6983525494511201
1196. 0.7118135022655966
1198. 0.7211638093696303
1200. 0.7230261744082462
1202. 0.716994854131348
1204. 0.7058107049701354
1206. 0.694192510840767
1208. 0.686757042991835
1210. 0.6859770959744653
1212. 0.7001926770327264
1214. 0.6990235426018917
1216. 0.7052817979398252
1218. 0.7068467998970674
1220. 0.7031812738257667
1222. 0.6964657100346826
1224. 0.690455003876843
1226. 0.6885944204331296
1228. 0.6922878219074051
1230. 0.7001479153181737
1232. 0.7085981230058465
1234. 0.7135422461634182
1236. 0.7122969457128766
1238. 0.7048605437248489
1240. 0.6939262099659603
1242. 0.6836612832658441
1244. 0.6778584748346584
1246. 0.6783341004268718
1248. 0.6842832748594317
1250. 0.6928101721473294
1252. 0.7003048263629208
1254. 0.7040047828793031
1256. 0.7030733973527814
1258. 0.6987836825125934
1260. 0.6937751680145032
1262. 0.690724017139955
1264. 0.6984153889405843
1266. 0.6941346780634172
1268. 0.6978816387569714
1270. 0.6996709995939877
1272. 0.697884061238977
1274. 0.6864176750449487
1276. 0.6865259642729696
1278. 0.6821790970796436
1280. 0.6824201595580007
1282. 0.6882129226962314
1284. 0.6981272370797936
1286. 0.7086034206786216
1288. 0.7152271707381754
1290. 0.7146197457734647
1292. 0.7061084349164428
1294. 0.6922691680699703
1296. 0.6779436223169579
1298. 0.6681838287387009
1300. 0.6661744658170522
1302. 0.6721102571130093
1304. 0.6833958558519895
1306. 0.6958788261108181
1308. 0.7054913923990014
1310. 0.7096805901756112
1312. 0.7081738111513189
1314. 0.7028456906748621
1316. 0.6967372072712598
1318. 0.6926255710704564
1320. 0.691799873675376
1322. 0.6936395671448752
1324. 0.6961740635444711
1326. 0.6972683236424608
1328. 0.6957803961958705
1330. 0.6921253906218889
1332. 0.6880303643958211
1334. 0.6856445878000321
1336. 0.6864285570770694
1338. 0.6903341494663912
1340. 0.6956864834541611
1342. 0.6998803929733932
1344. 0.7005995300150956
1346. 0.6969668342135623
1348. 0.6900492283056702
1350. 0.6824768053431479
1352. 0.6773771595029561
1354. 0.6771061237660703
1356. 0.6822778420770057
1358. 0.6914401161985656
1360. 0.7015220063431546
1362. 0.7089431910756139
1364. 0.7110229578921587
1366. 0.7071296952555053
1368. 0.6990191746960812
1370. 0.6901215021640498
1372. 0.68404804038269
1374. 0.6830085371672344
1376. 0.6868877958006285
1378. 0.6933970194265064
1380. 0.6991934121626286
1382. 0.7014281769825274
1384. 0.6990200700008522
1386. 0.6930996650733771
1388. 0.6864511618074776
1390. 0.6822304417877366
1392. 0.6825571665100922
1394. 0.6876128428182672
1396. 0.6956174331545782
1398. 0.7036480993651603
1400. 0.7089058205485491
1402. 0.709871275867107
1404. 0.7068602248427125
1406. 0.701752111283446
1408. 0.6970319810455717
1410. 0.6946100973259203
1412. 0.6949971760083793
1414. 0.6972244214705838
1416. 0.6994941975176604
1418. 0.7001696708497104
1420. 0.6985823835417956
1422. 0.6952967929192665
1424. 0.6917790789774381
1426. 0.6896869596869742
1428. 0.69012126415936
1430. 0.6931528187422125
1432. 0.6978040301531779
1434. 0.7024767839309148
1436. 0.7056368077308576
1438. 0.7064579222261936
1440. 0.7051486491356713
1442. 0.7028242092459411
1444. 0.7009835016524081
1446. 0.7008152319405871
1448. 0.702627371477439
1450. 0.7056503679292396
1452. 0.7083217874549473
1454. 0.7089601108914448
1456. 0.7065505857813024
1458. 0.7012869741482475
1460. 0.694600210890505
1462. 0.6886337722222473
1464. 0.6853835288708956
1466. 0.6858742475419829
1468. 0.6897260962190535
1470. 0.69529606351216
1472. 0.7003435427103789
1474. 0.7029568706330724
1476. 0.7023609121986044
1478. 0.6992529930930386
1480. 0.6954944255994892
1482. 0.6932628816176432
1484. 0.6940289186466829
1486. 0.6978263869019582
1488. 0.7031724109890398
1490. 0.7076995525654907
1492. 0.7092257449826997
1494. 0.7067693040272901
1496. 0.7010296396178101
1498. 0.6941043065431975
1500. 0.6885815038000378
1502. 0.6864423707311973
1504. 0.6882731957603829
1506. 0.6931044245759796
1508. 0.698885690700989
1510. 0.7033444532781371
1512. 0.7048622295438375
1514. 0.7030376193868187
1516. 0.6987406313039494
1518. 0.693655213388583
1520. 0.6895145979456649
1522. 0.6873807206663763
1524. 0.6873080978129987
1526. 0.6885338954416578
1528. 0.6900510246366732
1530. 0.6912260926487428
1532. 0.692128924302424
1534. 0.6934139467955649
1536. 0.6958219488456127
1538. 0.6995557620492684
1540. 0.703870555351907
1542. 0.707163985530004
1544. 0.7076259590665388
1546. 0.704180564527448
1548. 0.6972225326420782
1550. 0.6887138364660293
1552. 0.6815491914850507
1554. 0.678476405671645
1556. 0.6810237000226056
1558. 0.6888167420887048
1560. 0.6995117653703241
1562. 0.7094302333992787
1564. 0.7148067049125154
1566. 0.7132844856602896
1568. 0.7050216767087416
1570. 0.6927859211509644
1572. 0.6808787800860998
1574. 0.6733934140597856
1576. 0.6726690430750666
1578. 0.6786008125604247
1580. 0.6889272786084457
1582. 0.700187335026105
1584. 0.7089190282807741
1586. 0.7127475211085327
1588. 0.7110881206920506
1590. 0.7052429269924946
1592. 0.6978104982865855
1594. 0.6916083150365939
1596. 0.6885765382352934
1598. 0.6891563883420654
1600. 0.6923646774383987
1602. 0.6964183879244372
1604. 0.6995481305414092
1606. 0.7006520383917142
1608. 0.6995870343925708
1610. 0.6970584616226446
1612. 0.6942077615209816
1614. 0.6920998079072518
1616. 0.6913403850361266
1618. 0.6919722031494957
1620. 0.6936350222676458
1622. 0.6958352121551084
1624. 0.6981434474995837
1626. 0.7002284193401817
1628. 0.7017653528795743
1630. 0.7023464622769051
1632. 0.7015181890064142
1634. 0.698979045803218
1636. 0.6948461906592712
1638. 0.6898248369501208
1640. 0.685149852527902
1642. 0.6822851159317005
1644. 0.6824737632080344
1646. 0.6862735454197656
1648. 0.6932094886994089
1650. 0.7016799874121106
1652. 0.7092497098948148
1654. 0.7133729764017785
1656. 0.712370642756902
1658. 0.7062396253520041
1660. 0.6968323528566858
1662. 0.6872270548196282
1664. 0.6805574539819265
1666. 0.6788512842771905
1668. 0.6823620137119626
1670. 0.6895860281721774
1672. 0.6978768049235146
1674. 0.7044136488380369
1676. 0.7072151914197033
1678. 0.7058559757184535
1680. 0.701589585708249
1682. 0.696777084267726
1684. 0.6938309647119018
1686. 0.6941401025122866
1688. 0.6974669315705921
1690. 0.7020840176699432
1692. 0.7055775620023611
1694. 0.7059563087264545
1696. 0.7025739985160065
1698. 0.6964491054720109
1700. 0.6898355319413367
1702. 0.6852556267906733
1704. 0.6844603866860247
1706. 0.6877777611066022
1708. 0.694070714148579
1710. 0.7012315648732359
1712. 0.7069590242120819
1714. 0.7095335412760265
1716. 0.7083558352125401
1718. 0.7040887078631032
1720. 0.698355201614088
1722. 0.6931096097937578
1724. 0.6899458992716553
1726. 0.6896283301250393
1728. 0.6919877654940969
1730. 0.6961279965264594
1732. 0.7007743688096328
1734. 0.7046207111332283
1736. 0.7066180861022485
1738. 0.7062000755464856
1740. 0.7034216086262804
1742. 0.6989531549652699
1744. 0.6938924279307737
1746. 0.6894433300092423
1748. 0.6865947783118118
1750. 0.6859263045492021
1752. 0.687570377310625
1754. 0.6912587691485059
1756. 0.6963602163951668
1758. 0.7018911264000045
1760. 0.7065819499003386
1762. 0.709113095302842
1764. 0.7085413329952434
1766. 0.7047646193630371
1768. 0.698757768371916
1770. 0.6923770576097448
1772. 0.687756593195606
1774. 0.6865391085556923
1776. 0.6892525392789656
1778. 0.6950606114359311
1780. 0.7019779271964124
1782. 0.7075098805681829
1784. 0.709544077136709
1786. 0.707183306804993
1788. 0.7011563897479806
1790. 0.69358047493169
1792. 0.6871558151482416
1794. 0.6841592219569902
1796. 0.6856642162889781
1798. 0.6912416741092292
1800. 0.6991547689573561
1802. 0.7069190575501465
1804. 0.7120653419657365
1806. 0.7129259860233751
1808. 0.7092126476560086
1810. 0.7021350540937824
1812. 0.6939419563404088
1814. 0.6870443994427838
1816. 0.6831283637354946
1818. 0.682672722217668
1820. 0.6850392824946429
1822. 0.6889841415431318
1824. 0.6932663750168265
1826. 0.6970644930680643
1828. 0.7000712784780664
1830. 0.702310066446585
1832. 0.7038317798657848
1834. 0.7044864395120075
1836. 0.7039088057800311
1838. 0.7017324340769117
1840. 0.6979076416572816
1842. 0.6929278810271686
1844. 0.687813546225982
1846. 0.6838342040929293
1848. 0.6820858194624784
1850. 0.6831036536391815
1852. 0.6866649045893694
1854. 0.6918497389510104
1856. 0.6973319844656998
1858. 0.7017946429387233
1860. 0.7043263634800544
1862. 0.7046610726187831
1864. 0.7031777737122509
1866. 0.7006709348575609
1868. 0.6979994278449588
1870. 0.6957735023389644
1872. 0.6942108129503974
1874. 0.6931972316490573
1876. 0.6924832865879842
1878. 0.6918930926438698
1880. 0.6914406465445753
1882. 0.6913129031343558
1884. 0.6917467378735627
1886. 0.6928682889493293
1888. 0.6945718941023807
1890. 0.696497778600969
1892. 0.6981297440373819
1894. 0.698984689768592
1896. 0.6988207441809462
1898. 0.6977719347472554
1900. 0.6963393507745911
1902. 0.6952259243193571
1904. 0.6950689765340368
1906. 0.6961716985587779
1908. 0.6983429600699927
1910. 0.7009214590219112
1912. 0.7029948044169234
1914. 0.7037454258424389
1916. 0.7027910380544219
1918. 0.7003701215180222
1920. 0.6972738182179613
1922. 0.6945345666098178
1924. 0.6930004693583476
1926. 0.6929881492486902
1928. 0.6941751900388838
1930. 0.6957792676605589
1932. 0.6969349972623501
1934. 0.6970909514294742
1936. 0.696247468718297
1938. 0.6949343433082894
1940. 0.6939458951866626
1942. 0.6939577242717121
1944. 0.6952012171839824
1946. 0.6973462651561061
1948. 0.6996474804527267
1950. 0.7012844165722213
1952. 0.7017311290732459
1954. 0.7009751210786865
1956. 0.6994820783572194
1958. 0.6979334962109854
1960. 0.6968806920185487
1962. 0.6964978908678714
1964. 0.6965575021449348
1966. 0.6966259322050047
1968. 0.6963590830129213
1970. 0.6957291988372045
1972. 0.695060455029188
1974. 0.6948568637959508
1976. 0.6955121652711552
1978. 0.6970477552731864
1980. 0.6990133395325637
1982. 0.700615474333268
1984. 0.7010375384623332
1986. 0.6998196478531894
1988. 0.6971246338155993
1990. 0.6937575730725063
1992. 0.6909174479656237
1994. 0.689778941568492
1996. 0.6910642672696206
1998. 0.6947504119680767
2000. 0.7
